# Supplementary material for: ﻿Phylogeography of Falagoniamexicana Sharp, 1883 (Coleoptera, Staphylinidae, Aleocharinae)
Source: Zookeys. 2023 Mar 29;1156:107–31. doi: 10.3897/zookeys.1156.84943 (PMC10209309; doi:10.3897/zookeys.1156.84943)
Supplement: Supplementary material 5 — Matrix [file zookeys-1156-107_article-84943__-s005.nex]

#NEXUS

[!This data assembled using Sequencher, from Gene Codes Corporation.]
begin data;
   dimensions ntax=140 nchar=472;
   format datatype=dna gap=- missing=? interleave=no;
   matrix

Pseudofalagonia_sp_OL764948
ATTAATATTAGGAGCCCCAGATATAGCTTTTCCTCGGATAAATAATATAAGATTCTGATTATTACCCCCTTCTTTAAATTTACTTTTAATAAGAAGAATAGTAGAAAGAGGAGTTGGTACTGGATGAACTGTATACCCGCCACTTTCTTCTAATATTGCTCACGGAGGTTCATCAGTAGATTTAGCTATTTTTAGATTACATTTAGCAGGTATTTCTTCAATTCTTGGAGCTGTAAATTTTATTTCTACAATCCTAAATATACGATCTACTGGAATTTCATTTGATCGTATACCTTTATTTGTATGATCTGTAGCTATTACAGCCCTACTTCTTCTTTTATCTTTACCGGTACTAGCAGGTGCTATCACTATATTATTAACTGATCGAAATTTAAATACATCCTTTTTTGACCCAGCCGGAGGAGGTGATCCAATTTTATATCAACATTTATTTTGATTTTTTGGACATCCT
IMP001 ????ATACTTGGAGCTCCAGATATAGCTTTACCACGGATAAATAACATAAGATTTTGATTGTTACCTCCTTCTTTAACTCTTTTATTAATAAGAAGAATAGTTGAAAGAGGGGCAGGTACAGGATGAACAGTGTATCCTCCACTCTCTTCTAATATTGCACATGGAGGATCATCCGTTGATTTAGCAATTTTTAGACTTCATTTAGCAGGAATCTCTTCAATTTTAGGAGCTGTTAATTTTATTTCTACTATTCTTAATATACGATCAACAGGAATATCTTTTGATCGAATACCTTTATTTGTATGATCTGTAGCAATTACAGCATTATTATTACTTTTATCCTTACCTGTATTAGCTGGAGCAATTACTATACTTTTAACAGATCGAAATTTAAATACTTCCTTTTTTGATCCTGCAGGAGGAGGAGATCCAATTTTATACCAACATCTATTTTGATTTTTTGGACATCCA
IMP002 ???????????????????????TAGCTTTACCGCGGATAAATAACATAAGATTTTGATTGTTACCTCCTTCTTTAACTCTTTTATTAATAAGAAGAATAGTTGAAAGAGGAGCAGGTACAGGATGAACAGTATATCCTCCGCTCTCTTCTAATATTGCACATGGAGGATCATCCGTTGATTTAGCAATTTTTAGACTTCATTTAGCAGGAATCTCTTCAATTTTAGGAGCTGTTAATTTTATTTCTACTATTCTTAATATACGATCAACAGGAATATCTTTTGATCGAATACCTTTATTTGTATGATCTGTAGCAATTACAGCATTATTATTACTTTTATCCTTACCTGTATTAGCTGGAGCAATTACTATACTTTTAACAGATCGAAATTTAAATACTTCCTTTTTTGATCCTGCAGGAGGAGGAGATCCAATTTTATACCAGCATCTATTTTGATTTTTTGGACATCCA
IMP004 ???????????????????????TAGCTTTACCGCGGATAAATAACATAAGATTTTGATTGTTACCTCCTTCTTTAACTCTTTTATTAATAAGAAGAATAGTTGAAAGAGGAGCAGGTACAGGATGAACAGTATATCCTCCGCTCTCTTCTAATATTGCACATGGAGGATCATCCGTTGATTTAGCAATTTTTAGACTTCATTTAGCAGGAATCTCTTCAATTTTAGGAGCTGTTAATTTTATTTCTACTATTCTTAATATACGATCAACAGGAATATCTTTTGATCGAATACCTTTATTTGTATGATCTGTAGCAATTACAGCATTATTATTACTTTTATCCTTACCTGTATTAGCTGGAGCAATTACTATACTTTTAACAGATCGAAATTTAAATACTTCCTTTTTTGATCCTGCAGGAGGAGGAGATCCAATTTTATACCAGCATCTATTTTGATTTTTTGGACATCCA
ACA005 ??????????GGGGCTCCAGATATAGCTTTTCCACGGATAAATAATATAAGATTTTGATTATTACCTCCTTCTTTAACTCTTTTATTAATAAGAAGAATAGTTGAAAGAGGAGCTGGTACAGGATGAACAGTTTACCCTCCACTCTCTTCTAATATTGCACACGGAGGATCATCCGTTGATTTAGCAATTTTTAGACTTCATTTAGCAGGAATCTCTTCAATTTTAGGAGCTGTTAATTTTATCTCTACTATTCTTAATATACGATCAACAGGAATATCTTTTGATCGAATACCTTTATTTGTATGATCTGTAGCAATTACAGCATTACTACTACTTTTATCTTTACCTGTATTAGCTGGAGCAATTACTATACTTTTAACAGATCGAAATTTAAATACTTCCTTTTTTGATCCTGCAGGGGGAGGAGATCCAATTTTATACCAACATTTATTTTGATTTTTTGGACATCCA
ACA006 ???????????????TCCAGATATAGCTTTACCGCGGATAAATAATATAAGATTTTGATTATTACCTCCTTCTTTAACTCTTTTATTAATAAGAAGAATAGTTGAAAGAGGAGCTGGTACAGGATGAACAGTTTACCCTCCACTCTCTTCTAATATTGCACACGGAGGATCATCCGTTGATTTAGCAATTTTTAGACTTCATTTAGCAGGAATCTCTTCAATTTTAGGAGCTGTTAATTTTATCTCTACTATTCTTAATATACGATCAACAGGAATATCTTTTGATCGAATACCTTTATTTGTATGATCTGTAGCAATTACAGCATTACTACTACTTTTATCTTTACCTGTATTAGCTGGAGCAATTACTATACTTTTAACAGATCGAAATTTAAATACTTCCTTTTTTGATCCTGCAGGGGGAGGAGATCCAATTTTATACCAACATTTATTTTGATTTTTTGGACATCCA
OAT008 ???????????????????????TAGCTTTTCCACGGATGAATAATATAAGATTTTGATTGTTACCTCCCTCTTTAACTCTTTTATTAATAAGAAGAATAGTTGAAAGAGGAGCAGGTACAGGATGAACAGTATACCCTCCACTCTCTTCTAATATTGCACATGGAGGATCATCCGTCGATTTAGCAATTTTTAGACTTCATTTAGCAGGAATCTCTTCAATTTTAGGAGCTGTTAATTTTATTTCTACTATTCTTAATATACGATCAACAGGAATATCTTTTGATCGAATACCTTTATTTGTATGATCTGTAGCAATTACAGCATTATTATTACTTTTATCCTTACCTGTATTAGCTGGAGCAATTACTATACTTTTAACAGATCGAAATTTAAATACTTCCTTTTTTGATCCTGCAGGAGGAGGAGATCCAATTTTATACCAACATCTATTTTGATTTTTTGGACATCCA
OAT009 ????ATACTTGGGGCTCCAGATATAGCTTTACCACGGATAAATAATATAAGATTTTGATTGTTGCCTCCCTCTTTAACTCTTTTATTAATAAGAAGAATAGTTGAAAGAGGAGCAGGTACAGGATGAACAGTATACCCTCCACTCTCTTCTAATATTGCACATGGAGGATCATCCGTCGATTTAGCAATTTTTAGACTTCATTTAGCAGGAATCTCTTCAATTTTAGGAGCTGTTAATTTTATTTCTACTATTCTTAATATACGATCAACAGGAATATCTTTTGATCGAATACCTTTATTTGTATGATCTGTAGCAATTACAGCATTATTATTACTTTTATCCTTACCTGTATTAGCTGGAGCAATTACTATACTTTTAACAGATCGAAATTTAAATACTTCCTTTTTTGATCCTGCAGGAGGAGGAGATCCAATTTTATACCAACATCTATTTTGATTTTTTGGACATCCA
OAT010 ???????????????????GATATAGCTTTTCCACGAATAAATAATATAAGATTTTGATTGTTACCTCCCTCTTTAACTCTTTTATTAATAAGAAGAATAGTTGAAAGAGGAGCAGGTACAGGATGAACAGTATACCCTCCACTCTCTTCTAATATTGCACATGGAGGATCATCCGTCGATTTAGCAATTTTTAGACTTCATTTAGCAGGAATCTCTTCAATTTTAGGAGCTGTTAATTTTATTTCTACTATTCTTAATATACGATCAACAGGAATATCTTTTGATCGAATACCTTTATTTGTATGATCTGTAGCAATTACAGCATTATTATTACTTTTATCCTTACCTGTATTAGCTGGAGCAATTACTATACTTTTAACAGATCGAAATTTAAATACTTCCTTTTTTGATCCTGCAGGAGGAGGAGATCCAATTTTATACCAACATCTATTTTGATTTTTTGGACATCCA
CAL012 ?????????????????????TATAGCTTTTCCACGAATGAATAATATTAGATTTTGATTATTACCTCCTTCTTTAACTCTTTTATTAATAAGAAGAATAGTTGAAAGAGGAGCTGGTACAGGATGAACAGTTTACCCTCCACTCTCTTCTAATATTGCACACGGAGGATCATCCGTTGATTTAGCAATTTTTAGACTTCATTTAGCAGGAATCTCTTCAATTTTAGGAGCTGTTAATTTTATCTCTACTATTCTTAATATACGATCAACAGGAATATCTTTTGATCGAATACCTTTATTTGTATGATCTGTAGCAATTACAGCATTACTACTACTTTTATCTTTACCTGTATTAGCTGGAGCAATTACTATACTTTTAACAGATCGAAATTTAAATACTTCCTTTTTTGACCCTGCAGGGGGAGGAGATCCAATTTTATACCAACATTTATTTTGATTTTTTGGACATCCA
CAL013 ???????????????????????????TTTACCACGGATGAATAATATAAGATTTTGATTATTACCTCCTTCTTTAACTCTTTTATTAATAAGAAGAATAGTTGAAAGAGGAGCTGGTACAGGATGAACAGTTTACCCTCCACTCTCTTCTAATATTGCACACGGAGGATCATCCGTTGATTTAGCAATTTTTAGACTTCATTTAGCAGGAATCTCTTCAATTTTAGGAGCTGTTAATTTTATCTCTACTATTCTTAATATACGATCAACAGGAATATCTTTTGATCGAATACCTTTATTTGTATGATCTGTAGCAATTACAGCATTACTACTACTTTTATCTTTACCTGTATTAGCTGGAGCAATTACTATACTTTTAACAGATCGAAATTTAAATACTTCCTTTTTTGACCCTGCAGGGGGAGGAGATCCAATTTTATACCAACATTTATTTTGATTTTTTGGACATCCA
CAL014 ?????????????????????????GATTTACCACGAATAAATAATATAAGATTTTGATTATTACCTCCTTCTTTAACTCTTTTATCAATAAGAAGAATAGTTGAAAGAGGAGCTGGTACAGGATGAACAGTTTACCCTCCACTCTCTTCTAATATTGCACACGGAGGATCATCCGTTGATTTAGCAATTTTTAGACTTCATTTAGCAGGAATCTCTTCAATTTTAGGAGCTGTTAATTTTATCTCTACTATTCTTAATATACGATCAACAGGAATATCTTTTGATCGAATACCTTTATTTGTATGATCTGTAGCAATTACAGCATTACTACTACTTTTATCTTTACCTGTATTAGCTGGAGCAATTACTATACTTTTAACAGATCGAAATTTAAATACTTCCTTTTTTGACCCTGCAGGGGGAGGAGATCCAATTTTATACCAACATTTATTTTGATTTTTTGGACATCCA
PAC015 ?????????????????????TGTAGATTTACCACGGATAAATAACATAAGATTTTGATTGCTACCTCCTTCTTTAACTCTTTTATTAATAAGAAGAATAGTTGAAAGAGGAGCAGGTACAGGATGAACAGTGTATCCTCCACTCTCTTCTAATATTGCACATGGAGGATCATCCGTTGATTTAGCAATTTTTAGACTTCATTTAGCAGGAATCTCTTCAATTTTAGGAGCTGTTAATTTTATTTCTACTATTCTTAATATACGATCAACAGGAATATCTTTTGATCGAATACCTTTATTTGTATGATCTGTAGCAATTACAGCATTATTATTACTTTTATCCTTACCTGTATTAGCTGGAGCAATTACTATACTTTTAACAGATCGAAATTTAAATACTTCCTTTTTTGATCCTGCAGGAGGAGGAGATCCAATTTTATACCAACATCTATTTTGATTTTTTGGGCATCCA
PAC016 ????????TTGGGGCTCCAGATATAGCTTTACCACGGATAAATAACATAAGATTTTGATTGTTACCTCCTTCTTTAACTCTTTTATTAATAAGAAGAATAGTTGAAAGAGGAGCAGGTACAGGATGAACAGTGTATCCTCCACTCTCTTCTAATATTGCACATGGAGGATCATCCGTTGATTTAGCAATTTTTAGACTTCATTTAGCAGGAATCTCTTCAATTTTAGGAGCTGTTAATTTTATTTCTACTATTCTTAATATACGATCAACAGGAATATCTTTTGATCGAATACCTTTATTTGTATGATCTGTAGCAATTACAGCATTATTATTACTTTTATCCTTACCTGTATTAGCTGGAGCAATTACTATACTTTTAACAGATCGAAATTTAAATACTTCCTTTTTTGATCCTGCGGGAGGAGGAGATCCAATTTTATACCAACATCTATTTTGATTTTTTGGACATCCA
PAC017 ??????????????????????????????????????????????ATAAGATTTTGATTGCTACCTCCTTCTTTAACTCTTTTATTAATAAGAAGAATAGTTGAAAGAGGAGCAGGTACAGGATGAACAGTGTATCCTCCACTCTCTTCTAATATTGCACATGGAGGATCATCCGTTGATTTAGCAATTTTTAGACTTCATTTAGCAGGAATCTCTTCAATTTTAGGAGCTGTTAATTTTATTTCTACTATTCTTAATATACGATCAACAGGAATATCTTTTGATCGAATACCTTTATTTGTTTGATCTGTAGCAATTACAGCATTATTATTACTTTTATCCTTACCTGTATTAGCTGGAGCAATTACTATACTTTTAACAGATCGAAATTTAAATACTTCCTTTTTTGATCCTGCAGGAGGAGGAGATCCAATTTTATACCAACATCTATTTTGATTTTTTGGGCATCCA
PAC018 ?????????????????????????GCTTTACCACGGATAAATAACATAAGATTTTGATTGCTACCTCCTTCTTTAACTCTTTTATTAATAAGAAGAATAGTTGAAAGAGGAGCAGGTACAGGATGAACAGTGTATCCTCCACTCTCTTCTAATATTGCACATGGAGGATCATCCGTTGATTTAGCAATTTTTAGACTTCATTTAGCAGGAATCTCTTCAATTTTAGGAGCTGTTAATTTTATTTCTACTATTCTTAATATACGATCAACAGGAATATCTTTTGATCGAATACCTTTATTTGTATGATCTGTAGCAATTACAGCATTATTATTACTTTTATCCTTACCTGTATTAGCTGGAGCAATTACTATACTTTTAACAGATCGAAATTTAAATACTTCCTTTTTTGATCCTGCAGGAGGAGGAGATCCAATTTTATACCAACATCTATTTTGATTTTTTGGGCATCCA
PAC019 ?????????????????????????GCTTTACCACGGATAAATAACATAAGATTTTGATTGCTACCTCCTTCTTTAACTCTTTTATTAATAAGAAGAATAGTTGAAAGAGGAGCAGGTACAGGATGAACAGTGTATCCTCCACTCTCTTCTAATATTGCACATGGAGGATCATCCGTTGATTTAGCAATTTTTAGACTTCATTTAGCAGGAATCTCTTCAATTTTAGGAGCTGTTAATTTTATTTCTACTATTCTTAATATACGATCAACAGGAATATCTTTTGATCGAATACCTTTATTTGTATGATCTGTAGCAATTACAGCATTATTATTACTTTTATCCTTACCTGTATTAGCTGGAGCAATTACTATACTTTTAACAGATCGAAATTTAAATACTTCCTTTTTTGATCCTGCAGGAGGAGGAGATCCAATTTTATACCAACATCTATTTTGATTTTTTGGGCATCCA
PAC020 ????????????????????ATATAGCTTTTCCACGGATGAATAAAATGAGATTTTGATTGTTACCTCCTTCTTTAACTCTTTTATCAATAAGAAGAATAGTTGAAAGAGGAGCAGGTACAGGATGAACAGTGTATCCTCCACTCTCTTCTAATATTGCACATGGAGGATCATCCGTTGATTTAGCAATTTTTAGACTTCATTTAGCAGGAATCTCTTCAATTTTAGGAGCTGTTAATTTTATTTCTACTATTCTTAATATACGATCAACAGGAATATCTTTTGATCGAATACCTTTATTTGTATGATCTGTAGCAATTACAGCATTATTATTACTTTTATCCTTACCTGTATTAGCTGGAGCAATTACTATACTTTTAACAGATCGAAATTTAAATACTTCCTTTTTTGATCCTGCAGGAGGAGGAGATCCAATTTTATACCAACATCTATTTTGATTTTTTGGGCATCCA
PAC021 ?????????????GCTCCGGATATAGCTTTTCCACGAATGAATAAGATAAGATTTTGATTGCTACCTCCTTCTTTAACTCTTTTATTAATAAGAAGAATAGTTGAAAGAGGAGCAGGTACAGGATGAACAGTGTATCCTCCACTCTCTTCTAATATTGCACATGGAGGATCATCCGTTGATTTAGCAATTTTTAGACTTCATTTAGCAGGAATCTCTTCAATTTTAGGAGCTGTTAATTTTATTTCTACTATTCTTAATATACGATCAACAGGAATATCTTTTGATCGAATACCTTTATTTGTATGATCTGTAGCAATTACAGCATTATTATTACTTTTATCCTTACCTGTATTAGCTGGAGCAATTACTATACTTTTAACAGATCGAAATTTAAATACTTCCTTTTTTGATCCTGCAGGAGGAGGAGATCCAATTTTATACCAACATCTATTTTGATTTTTTGGGCATCCA
PAC022 ??????????????????????CTAGCTTTACCGCGGATGAATAAGATAAGATTTTGATTATTACCTCCTTCTTTAACTCTTTTATTAATAAGAAGAATAGTTGAAAGAGGAGCAGGTACAGGATGAACAGTATATCCTCCACTCTCTTCTAATATTGCACACGGAGGGTCATCCGTTGATTTAGCAATTTTTAGACTTCATTTAGCAGGAATCTCTTCAATTTTAGGAGCTGTTAATTTTATTTCTACTATTCTTAATATACGATCAACAGGAATATCTTTTGATCGAATACCTTTATTTGTATGATCTGTAGCAATTACAGCATTATTATTACTTTTATCCTTACCTGTATTAGCTGGAGCAATTACTATACTTTTAACAGATCGAAATTTAAATACTTCCTTTTTTGATCCTGCAGGAGGAGGAGATCCAATTTTATACCAACATCTATTTTGATTTTTTGGACATCCA
MON023 ????????????????????????????TTTCCACGAATAAATAACATAAGATTTTGATTGTTACCTCCTTCTTTAACTCTTTTATTAATAAGAAGAATAGTTGAAAGAGGAGCAGGTACAGGATGAACAGTGTATCCTCCACTCTCTTCTAATATTGCACATGGAGGATCATCCGTTGATTTAGCAATTTTTAGACTTCATTTAGCAGGAATCTCTTCAATTTTAGGAGCTGTTAATTTTATTTCTACTATTCTTAATATACGATCAACAGGAATATCTTTTGATCGAATACCTTTATTTGTATGATCTGTAGCAATTACAGCATTATTATTACTTTTATCCTTACCTGTATTAGCTGGAGCAATTACTATACTTTTAACAGATCGAAATTTAAATACTTCCTTTTTTGATCCTGCAGGAGGAGGAGATCCAATTTTATACCAACATCTATTTTGATTTTTTGGACATCCA
MON024 ???????????????????GATATAGCTTTTCCACGAATAAATAACATAAGATTTTGATTGTTACCTCCTTCTTTAACTCTTTTATTAATAAGAAGAATAGTTGAAAGAGGAGCAGGTACAGGATGAACAGTGTATCCTCCACTCTCTTCTAATATTGCACATGGAGGATCATCCGTTGATTTAGCAATTTTTAGACTTCATTTAGCAGGAATCTCTTCAATTTTAGGAGCTGTTAATTTTATTTCTACTATTCTTAATATACGATCAACAGGAATATCTTTTGATCGAATACCTTTATTTGTATGATCTGTAGCAATTACAGCATTATTATTACTTTTATCCTTACCTGTATTAGCTGGAGCAATTACTATACTTTTAACAGATCGAAATTTAAATACTTCCTTTTTTGATCCTGCAGGAGGAGGAGATCCAATTTTATACCAACATCTATTTTGATTTTTTGGACATCCA
MON025 ???????????????TCCGGATATAGCTTTTCCACGAATAAATAACATAAGATTTTGATTGTTACCTCCTTCTTTAACTCTTTTATTAATAAGAAGAATAGTTGAAAGAGGAGCAGGTACAGGATGAACAGTGTATCCTCCACTCTCTTCTAATATTGCACATGGAGGATCATCCGTTGATTTAGCAATTTTTAGACTTCATTTAGCAGGAATCTCTTCAATTTTAGGAGCTGTTAATTTTATTTCTACTATTCTTAATATACGATCAACAGGAATATCTTTTGATCGAATACCTTTATTTGTATGATCTGTAGCAATTACAGCATTATTATTACTTTTATCCTTACCTGTATTAGCTGGAGCAATTACTATACTTTTAACAGATCGAAATTTAAATACTTCCTTTTTTGATCCTGCAGGAGGAGGAGATCCAATTTTATACCAACATCTATTTTGATTTTTTGGACATCCA
MON026 ?????????TGGGGCTCCAGATATAGCTTTTCCGCGAATAAATAACATAAGATTTTGATTGTTACCTCCTTCTTTAACTCTTTTATTAATAAGAAGAATAGTTGAAAGAGGAGCAGGTACAGGATGAACAGTGTATCCTCCACTCTCTTCTAATATTGCACATGGAGGATCATCCGTTGATTTAGCAATTTTTAGACTTCATTTAGCAGGAATCTCTTCAATTTTAGGAGCTGTTAATTTTATTTCTACTATTCTTAATATACGATCAACAGGAATATCTTTTGATCGAATACCTTTATTTGTATGATCTGTAGCAATTACAGCATTATTATTACTTTTATCCTTACCTGTATTAGCTGGAGCAATTACTATACTTTTAACAGATCGAAATTTAAATACTTCCTTTTTTGATCCTGCAGGAGGAGGAGATCCAATTTTATACCAACATCTATTTTGATTTTTTGGACATCCA
MON027 ??????ACTTGGGGCTCCAGATATAGCTTTTCCACGAATAAATAACATAAGATTTTGATTGTTACCTCCTTCTTTAACTCTTTTATTAATAAGAAGAATAGTTGAAAGAGGAGCAGGTACAGGATGAACAGTATATCCTCCGCTCTCTTCTAATATTGCACATGGAGGATCATCCGTTGATTTAGCAATTTTTAGACTTCATTTAGCAGGAATCTCTTCAATTTTAGGAGCTGTTAATTTTATTTCTACTATTCTTAATATACGATCAACAGGAATATCTTTTGATCGAATACCTTTATTTGTATGATCTGTAGCAATTACAGCATTATTATTACTTTTATCCTTACCTGTATTAGCTGGAGCAATTACTATACTTTTAACAGATCGAAATTTAAATACTTCCTTTTTTGATCCTGCAGGAGGAGGAGATCCAATTTTATACCAGCATCTATTTTGATTTTTTGGACATCCA
XAL029 ????????????GGCTCCAGATATAGCTTTTCCACGAATAAATAATATAAGATTTTGATTGTTACCTCCCTCTTTAACTCTTTTATTAATAAGAAGAATAGTTGAAAGAGGAGCAGGTACAGGATGAACAGTATACCCTCCACTCTCTTCTAATATTGCACATGGAGGATCATCCGTCGATTTAGCAATTTTTAGACTTCATTTAGCAGGAATCTCTTCAATTTTAGGAGCTGTTAATTTTATTTCTACTATTCTTAATATACGATCAACAGGAATATCTTTTGATCGAATACCTTTATTTGTATGATCTGTAGCAATTACAGCATTATTATTACTTTTATCCTTACCTGTATTAGCTGGAGCAATTACTATACTTTTAACAGATCGAAATTTAAATACTTCCTTTTTTGATCCTGCAGGAGGAGGAGATCCAATTTTATACCAACATCTATTTTGATTTTTTGGACATCCA
XAL030 ?????????TGGGGCTCCGGATATAGCTTTTCCACGGATAAATAATATAAGATTTTGATTGTTACCTCCCTCTTTAACTCTTTTATTAATAAGAAGAATAGTTGAAAGAGGAGCAGGTACAGGATGAACAGTATACCCTCCACTCTCTTCTAATATTGCACATGGAGGATCATCCGTCGATTTAGCAATTTTTAGACTTCATTTAGCAGGAATCTCTTCAATTTTAGGAGCTGTTAATTTTATTTCTACTATTCTTAATATACGATCAACAGGAATATCTTTTGATCGAATACCTTTATTTGTATGATCTGTAGCAATTACAGCATTATTATTACTTTTATCCTTACCTGTATTAGCTGGAGCAATTACTATACTTTTAACAGATCGAAATTTAAATACTTCCTTTTTTGATCCTGCAGGAGGAGGAGATCCAATTTTATACCAACATCTATTTTGATTTTTTGGACATCCA
XAL032 ??????ACTTGGGGCTCCGGATATAGCTTTTCCACGAATAAATAATATAAGATTTTGATTGTTACCTCCCTCTTTAACTCTTTTATTAATAAGAAGAATAGTTGAAAGAGGAGCAGGTACAGGATGAACAGTATACCCTCCACTCTCTTCTAATATTGCACATGGAGGATCATCCGTCGATTTAGCAATTTTTAGACTTCATTTAGCAGGAATCTCTTCAATTTTAGGAGCTGTTAATTTTATTTCTACTATTCTTAATATACGATCAACAGGAATATCTTTTGATCGAATACCTTTATTTGTATGATCTGTAGCAATTACAGCATTATTATTACTTTTATCCTTACCTGTATTAGCTGGAGCAATTACTATACTTTTAACAGATCGAAATTTAAATACTTCCTTTTTTGATCCTGCAGGAGGAGGAGATCCAATTTTATACCAACATCTATTTTGATTTTTTGGACATCCA
XAL033 TTTAATACTTGGGGCTCCGGATATAGCTTTTCCACGGATAAATAATATAAGATTTTGATTGTTACCTCCCTCTTTAACTCTTTTATTAATAAGAAGAATAGTTGAAAGAGGAGCAGGTACAGGATGAACAGTATACCCTCCACTCTCTTCTAATATTGCACATGGAGGATCATCCGTCGATTTAGCAATTTTTAGACTTCATTTAGCAGGAATCTCTTCAATTTTAGGAGCTGTTAATTTTATTTCTACTATTCTTAATATACGATCAACAGGAATATCTTTTGATCGAATACCTTTATTTGTATGATCTGTAGCAATTACAGCATTATTATTACTTTTATCCTTACCTGTATTAGCTGGAGCAATTACTATACTTTTAACAGATCGAAATTTAAATACTTCCTTTTTTGATCCTGCAGGAGGAGGAGATCCAATTTTATACCAACATCTATTTTGATTTTTTGGACATCCA
XAL034 ?????????TGGGGCTCCGGATATAGCTTTTCCACGGATAAATAATATAAGATTTTGATTGTTACCTCCCTCTTTAACTCTTTTATTAATAAGAAGAATAGTTGAAAGAGGAGCAGGTACAGGATGAACAGTATACCCTCCACTCTCTTCTAATATTGCACATGGAGGATCATCCGTCGATTTAGCAATTTTTAGACTTCATTTAGCAGGAATCTCTTCAATTTTAGGAGCTGTTAATTTTATTTCTACTATTCTTAATATACGATCAACAGGAATATCTTTTGATCGAATACCTTTATTTGTATGATCTGTAGCAATTACAGCATTATTATTACTTTTATCCTTACCTGTATTAGCTGGAGCAATTACTATACTTTTAACAGATCGAAATTTAAATACTTCCTTTTTTGATCCTGCAGGAGGAGGAGATCCAATTTTATACCAACATCTATTTTGATTTTTTGGACATCCA
XAL035 ?????????TGGGGCTCCGGATATAGCTTTTCCACGGATAAATAATATAAGATTTTGATTGTTACCTCCCTCTTTAACTCTTTTATTAATAAGAAGAATAGTTGAAAGAGGAGCAGGTACAGGATGAACAGTATACCCTCCACTCTCTTCTAATATTGCACATGGAGGATCATCCGTCGATTTAGCAATTTTTAGACTTCATTTAGCAGGAATCTCTTCAATTTTAGGAGCTGTTAATTTTATTTCTACTATTCTTAATATACGATCAACAGGAATATCTTTTGATCGAATACCTTTATTTGTATGATCTGTAGCAATTACAGCATTATTATTACTTTTATCCTTACCTGTATTAGCTGGAGCAATTACTATACTTTTAACAGATCGAAATTTAAATACTTCCTTTTTTGATCCTGCAGGAGGAGGAGATCCAATTTTATACCAACATCTATTTTGATTTTTTGGACATCCA
XAL036 ?????????TGGGGCTCCGGATATAGCTTTTCCACGAATAAATAATATAAGATTTTGATTGTTACCTCCCTCTTTAACTCTTTTATTAATAAGAAGAATAGTTGAAAGAGGAGCAGGTACAGGATGAACAGTATACCCTCCACTCTCTTCTAATATTGCACATGGAGGATCATCCGTCGATTTAGCAATTTTTAGACTTCATTTAGCAGGAATCTCTTCAATTTTAGGAGCTGTTAATTTTATTTCTACTATTCTTAATATACGATCAACAGGAATATCTTTTGATCGAATACCTTTATTTGTATGATCTGTAGCAATTACAGCATTATTATTACTTTTATCCTTACCTGTATTAGCTGGAGCAATTACTATACTTTTAACAGATCGAAATTTAAATACTTCCTTTTTTGATCCTGCAGGAGGAGGAGATCCAATTTTATACCAACATCTATTTTGATTTTTTGGACATCCA
SAP037 ?????TACTTGGGGCTCCAGATATAGCTTTTCCACGAATAAATAATATAAGATTTTGATTGTTACCTCCCTCTTTAACTCTTTTATTAATAAGAAGAATAGTTGAAAGAGGAGCAGGTACAGGATGAACAGTATACCCTCCACTCTCTTCTAATATTGCACATGGAGGATCATCCGTCGATTTAGCAATTTTTAGACTTCATTTAGCAGGAATCTCTTCAATTTTAGGAGCTGTTAATTTTATTTCTACTATTCTTAATATACGATCAACAGGAATATCTTTTGATCGAATACCTTTATTTGTATGATCTGTAGCAATTACAGCATTATTATTACTTTTATCCTTACCTGTATTAGCTGGAGCAATTACTATACTTTTAACAGATCGAAATTTAAATACTTCCTTTTTTGATCCTGCAGGAGGAGGAGATCCAATTTTATACCAACATCTATTTTGATTTTTTGGACATCCA
SAP038 ?????TACTTGGGGCTCCAGATATAGCTTTTCCGCGAATAAATAATATAAGATTTTGATTGTTACCTCCCTCTTTAACTCTTTTATTAATAAGAAGAATAGTTGAAAGAGGAGCAGGTACAGGATGAACAGTATACCCTCCACTCTCTTCTAATATTGCACATGGAGGATCATCCGTCGATTTAGCAATTTTTAGACTTCATTTAGCAGGAATCTCTTCAATTTTAGGAGCTGTTAATTTTATTTCTACTATTCTTAATATACGATCAACAGGAATATCTTTTGATCGAATACCTTTATTTGTATGATCTGTAGCAATTACAGCATTATTATTACTTTTATCCTTACCTGTATTAGCTGGAGCAATTACTATACTTTTAACAGATCGAAATTTAAATACTTCCTTTTTTGATCCTGCAGGAGGAGGAGATCCAATTTTATACCAACATCTATTTTGATTTTTTGGACATCCA
SAP039 ????????TTGGGGCTCCAGATATAGCTTTTCCACGAATAAATAATATAAGATTTTGATTGTTACCTCCCTCTTTAACTCTTTTATTAATAAGAAGAATAGTTGAAAGAGGAGCAGGTACAGGATGAACAGTATACCCTCCACTCTCTTCTAATATTGCACATGGAGGATCATCCGTCGATTTAGCAATTTTTAGACTTCATTTAGCAGGAATCTCTTCAATTTTAGGAGCTGTTAATTTTATTTCTACTATTCTTAATATACGATCAACAGGAATATCTTTTGATCGAATACCTTTATTTGTATGATCTGTAGCAATTACAGCATTATTATTACTTTTATCCTTACCTGTATTAGCTGGAGCAATTACTATACTTTTAACAGATCGAAATTTAAATACTTCCTTTTTTGATCCTGCAGGAGGAGGAGATCCAATTTTATACCAACATCTATTTTGATTTTTTGGACATCCA
SAP040 ????ATACTTGGGGCTCCGGATATAGCTTTTCCACGAATAAATAATATAAGATTTTGATTGTTACCTCCCTCTTTAACTCTTTTATTAATAAGAAGAATAGTTGAAAGAGGAGCAGGTACAGGATGAACAGTATACCCTCCACTCTCTTCTAATATTGCACATGGAGGATCATCCGTCGATTTAGCAATTTTTAGACTTCATTTAGCAGGAATCTCTTCAATTTTAGGAGCTGTTAATTTTATTTCTACTATTCTTAATATACGATCAACAGGAATATCTTTTGATCGAATACCTTTATTTGTATGATCTGTAGCAATTACAGCATTATTATTACTTTTATCCTTACCTGTATTAGCTGGAGCAATTACTATACTTTTAACAGATCGAAATTTAAATACTTCCTTTTTTGATCCTGCAGGAGGAGGAGATCCAATTTTATACCAACATCTATTTTGATTTTTTGGACATCCA
SAP041 ?????????????GCTCCGGATATAGCTTTTCCACGAATAAATAATATAAGATTTTGATTGTTACCTCCCTCTTTAACTCTTTTATTAATAAGAAGAATAGTTGAAAGAGGAGCAGGTACAGGATGAACAGTATACCCTCCACTCTCTTCTAATATTGCACATGGAGGATCATCCGTCGATTTAGCAATTTTTAGACTTCATTTAGCAGGAATCTCTTCAATTTTAGGAGCTGTTAATTTTATTTCTACTATTCTTAATATACGATCAACAGGAATATCTTTTGATCGAATACCTTTATTTGTATGATCTGTAGCAATTACAGCATTATTATTACTTTTATCCTTACCTGTATTAGCTGGAGCAATTACTATACTTTTAACAGATCGAAATTTAAATACTTCCTTTTTTGATCCTGCAGGAGGAGGAGATCCAATTTTATACCAACATCTATTTTGATTTTTTGGACATCCA
SAP042 ????ATACTTGGGGCTCCGGATATAGCTTTTCCACGAATAAATAATATAAGATTTTGATTGTTACCTCCCTCTTTAACTCTTTTATTAATAAGAAGAATAGTTGAAAGAGGAGCAGGTACAGGATGAACAGTATACCCTCCACTCTCTTCTAATATTGCACATGGAGGATCATCCGTCGATTTAGCAATTTTTAGACTTCATTTAGCAGGAATCTCTTCAATTTTAGGAGCTGTTAATTTTATTTCTACTATTCTTAATATACGATCAACAGGAATATCTTTTGATCGAATACCTTTATTTGTATGATCTGTAGCAATTACAGCATTATTATTACTTTTATCCTTACCTGTATTAGCTGGAGCAATTACTATACTTTTAACAGATCGAAATTTAAATACTTCCTTTTTTGATCCTGCAGGAGGAGGAGATCCAATTTTATACCAACATCTATTTTGATTTTTTGGACATCCA
SAP043 ???????CTAGGGGCTCCGGATATAGCTTTTCCACGAATAAATAATATAAGATTTTGATTGTTACCTCCCTCTTTAACTCTTTTATTAATAAGAAGAATAGTTGAAAGAGGAGCAGGTACAGGATGAACAGTATACCCTCCACTCTCTTCTAATATTGCACATGGAGGATCATCCGTCGATTTAGCAATTTTTAGACTTCATTTAGCAGGAATCTCTTCAATTTTAGGAGCTGTTAATTTTATTTCTACTATTCTTAATATACGATCAACAGGAATATCTTTTGATCGAATACCTTTATTTGTATGATCTGTAGCAATTACAGCATTATTATTACTTTTATCCTTACCTGTATTAGCTGGAGCAATTACTATACTTTTAACAGATCGAAATTTAAATACTTCCTTTTTTGATCCTGCAGGAGGAGGAGATCCAATTTTATACCAACATCTATTTTGATTTTTTGGACATCCA
SAP044 ????ATACTAGGGGCTCCGGATATAGCTTTTCCACGAATAAATAATATAAGATTTTGATTGTTACCTCCCTCTTTAACTCTTTTATTAATAAGAAGAATAGTTGAAAGAGGAGCAGGTACAGGATGAACAGTATACCCTCCACTCTCTTCTAATATTGCACATGGAGGATCATCCGTCGATTTAGCAATTTTTAGACTTCATTTAGCAGGAATCTCTTCAATTTTAGGAGCTGTTAATTTTATTTCTACTATTCTTAATATACGATCAACAGGAATATCTTTTGATCGAATACCTTTATTTGTATGATCTGTAGCAATTACAGCATTATTATTACTTTTATCCTTACCTGTATTAGCTGGAGCAATTACTATACTTTTAACAGATCGAAATTTAAATACTTCCTTTTTTGATCCTGCAGGAGGAGGAGATCCAATTTTATACCAACATCTATTTTGATTTTTTGGACATCCA
SAP045 ??????ACTAGGGGCTCCGGATATAGCTTTTCCACGAATAAATAATATAAGATTTTGATTGTTACCTCCCTCTTTAACTCTTTTATTAATAAGAAGAATAGTTGAAAGAGGAGCAGGTACAGGATGAACAGTATACCCTCCACTCTCTTCTAATATTGCACATGGAGGATCATCCGTCGATTTAGCAATTTTTAGACTTCATTTAGCAGGAATCTCTTCAATTTTAGGAGCTGTTAATTTTATTTCTACTATTCTTAATATACGATCAACAGGAATATCTTTTGATCGAATACCTTTATTTGTATGATCTGTAGCAATTACAGCATTATTATTACTTTTATCCTTACCTGTATTAGCTGGAGCAATTACTATACTTTTAACAGATCGAAATTTAAATACTTCCTTTTTTGATCCTGCAGGAGGAGGAGATCCAATTTTATACCAACATCTATTTTGATTTTTTGGACATCCA
SAP046 ??????????GGGGCTCCGGATATAGCTTTTCCACGAATAAATAATATAAGATTTTGATTGTTACCTCCCTCTTTAACTCTTTTATTAATAAGAAGAATAGTTGAAAGAGGAGCAGGTACAGGATGAACAGTATACCCTCCACTCTCTTCTAATATTGCACATGGAGGATCATCCGTCGATTTAGCAATTTTTAGACTTCATTTAGCAGGAATCTCTTCAATTTTAGGAGCTGTTAATTTTATTTCTACTATTCTTAATATACGATCAACAGGAATATCTTTTGATCGAATACCTTTATTTGTATGATCTGTAGCAATTACAGCATTATTATTACTTTTATCCTTACCTGTATTAGCTGGAGCAATTACTATACTTTTAACAGATCGAAATTTAAATACTTCCTTTTTTGATCCTGCAGGAGGAGGAGATCCAATTTTATACCAACATCTATTTTGATTTTTTGGACATCCA
TEP047 ????????????GGCTCCGGATATAGCTTTTCCACGAATAAATAATATAAGATTTTGATTATTACCTCCTTCTTTAACTCTTTTATTAATAAGAAGAATAGTTGAAAGAGGAGCTGGTACAGGATGAACAGTTTACCCTCCACTCTCTTCTAATATTGCACACGGAGGATCATCCGTTGATTTAGCAATTTTTAGACTTCATTTAGCAGGAATCTCTTCAATTTTAGGAGCTGTTAATTTTATCTCTACTATTCTTAATATACGATCAACAGGAATATCTTTTGATCGAATACCTTTATTTGTATGATCTGTAGCAATTACAGCATTACTACTACTTTTATCTTTACCTGTATTAGCTGGAGCAATTACTATACTTTTAACAGATCGAAATTTAAATACTTCCTTTTTTGATCCTGCAGGGGGAGGAGATCCAATTTTATACCAACATTTATTTTGATTTTTTGGACATCCA
TEP048 ???????????GGGCTCCGGATATAGCTTTTCCACGGATAAATAATATAAGATTTTGATTATTACCTCCTTCTTTAACTCTTTTATTAATAAGAAGAATAGTTGAAAGAGGAGCTGGTACAGGATGAACAGTTTACCCTCCACTCTCTTCTAATATTGCACACGGAGGATCATCCGTTGATTTAGCAATTTTTAGACTTCATTTAGCAGGAATCTCTTCAATTTTAGGAGCTGTTAATTTTATCTCTACTATTCTTAATATACGATCAACAGGAATATCTTTTGATCGAATACCTTTATTTGTATGATCTGTAGCAATTACAGCATTACTACTACTTTTATCTTTACCTGTATTAGCTGGAGCAATTACTATACTTTTAACAGATCGAAATTTAAATACTTCCTTTTTTGATCCTGCAGGGGGAGGAGATCCAATTTTATACCAACATTTATTTTGATTTTTTGGACATCCA
TEP049 ???????????????????GATATAGCTTTTCCACGAATAAATAATATAAGATTTTGATTATTACCTCCTTCTTTAACTCTTTTATTAATAAGAAGAATAGTTGAAAGAGGAGCTGGTACAGGATGAACAGTTTACCCTCCACTCTCTTCTAATATTGCACACGGAGGATCATCCGTTGATTTAGCAATTTTTAGACTTCATTTAGCAGGAATCTCTTCAATTTTAGGAGCTGTTAATTTTATCTCTACTATTCTTAATATACGATCAACAGGAATATCTTTTGATCGAATACCTTTATTTGTATGATCTGTAGCAATTACAGCATTACTACTACTTTTATCATTACCTGTATTAGCTGGAGCAATTACTATACTTTTAACAGATCGAAATTTAAATACTTCCTTTTTTGACCCTGCAGGGGGAGGAGACCCAATTTTATACCAACATTTATTTTGATTTTTTGGACATCCA
MEZ050 ???????????????????GATATAGCTTTTCCACGAATAAATAATATAAGATTTTGATTGTTACCTCCCTCTTTAACTCTTTTATTAATAAGAAGAATAGTTGAAAGAGGAGCAGGTACAGGATGAACAGTATACCCTCCACTCTCTTCTAATATTGCACATGGAGGATCATCCGTCGATTTAGCAATTTTTAGACTTCATTTAGCAGGAATCTCTTCAATTTTAGGAGCTGTTAATTTTATTTCTACTATTCTTAATATACGATCAACAGGAATATCTTTTGATCGAATACCTTTATTTGTATGATCTGTAGCAATTACAGCATTATTATTACTTTTATCCTTACCTGTATTAGCTGGAGCAATTACTATACTTTTAACAGATCGAAATTTAAATACTTCCTTTTTTGATCCTGCAGGAGGAGGAGATCCAATTTTATACCAACATCTATTTTGATTTTTTGGACATCCA
MEZ051 ???????????????????GATATAGCTTTTCCACGGATAAATAATATAAGATTTTGATTGTTACCTCCCTCTTTAACTCTTTTATTAATAAGAAGAATAGTTGAAAGAGGAGCAGGTACAGGATGAACAGTATACCCTCCACTCTCTTCTAATATTGCACATGGAGGATCATCCGTCGATTTAGCAATTTTTAGACTTCATTTAGCAGGAATCTCTTCAATTTTAGGAGCTGTTAATTTTATTTCTACTATTCTTAATATACGATCAACAGGAATATCTTTTGATCGAATACCTTTATTTGTATGATCTGTAGCAATTACAGCATTATTATTACTTTTATCCTTACCTGTATTAGCTGGAGCAATTACTATACTTTTAACAGATCGAAATTTAAATACTTCCTTTTTTGATCCTGCAGGAGGAGGAGATCCAATTTTATACCAACATCTATTTTGATTTTTTGGACATCCA
MEZ052 ??????ACTTGGGGCTCCAGATATAGCTTTTCCACGAATAAATAATATAAGATTTTGATTGTTACCTCCCTCTTTAACTCTTTTATTAATAAGAAGAATAGTTGAAAGAGGAGCAGGTACAGGATGAACAGTATACCCTCCACTCTCTTCTAATATTGCACATGGAGGATCATCCGTCGATTTAGCAATTTTTAGACTTCATTTAGCAGGAATCTCTTCAATTTTAGGAGCTGTTAATTTTATTTCTACTATTCTTAATATACGATCAACAGGAATATCTTTTGATCGAATACCTTTATTTGTATGATCTGTAGCAATTACAGCATTATTATTACTTTTATCCTTACCTGTATTAGCTGGAGCAATTACTATACTTTTAACAGATCGAAATTTAAATACTTCCTTTTTTGATCCTGCAGGAGGAGGAGATCCAATTTTATACCAACATCTATTTTGATTTTTTGGACATCCA
MEZ053 ??????ACTTGGGGCTCCAGATATAGCTTTTCCACGAATAAATAATATAAGATTTTGATTGTTACCTCCCTCTTTAACTCTTTTATTAATAAGAAGAATAGTTGAAAGAGGAGCAGGTACAGGATGAACAGTATACCCTCCACTCTCTTCTAATATTGCACATGGAGGATCATCCGTCGATTTAGCAATTTTTAGACTTCATTTAGCAGGAATCTCTTCAATTCTAGGAGCTGTTAATTTTATTTCTACTATTCTTAATATACGATCAACAGGAATATCTTTTGATCGAATACCTTTATTTGTATGATCTGTAGCAATTACAGCATTATTATTACTTTTATCCTTACCTGTATTAGCTGGAGCAATTACTATACTTTTAACAGATCGAAATTTAAATACTTCCTTTTTTGATCCTGCAGGAGGAGGAGATCCAATTTTATACCAACATCTATTTTGATTTTTTGGACATCCA
MEZ054 ??????ACTTGGGGCTCCAGATATAGCTTTTCCACGAATAAATAATATAAGATTTTGATTGTTACCTCCCTCTTTAACTCTTTTATTAATAAGAAGAATAGTTGAAAGAGGAGCAGGTACAGGATGAACAGTATACCCTCCACTCTCTTCTAATATTGCACATGGAGGATCATCCGTCGATTTAGCAATTTTTAGACTTCATTTAGCAGGAATCTCTTCAATTCTAGGAGCTGTTAATTTTATTTCTACTATTCTTAATATACGATCAACAGGAATATCTTTTGATCGAATACCTTTATTTGTATGATCTGTAGCAATTACAGCATTATTATTACTTTTATCCTTACCTGTATTAGCTGGAGCAATTACTATACTTTTAACAGATCGAAATTTAAATACTTCCTTTTTTGATCCTGCAGGAGGAGGAGATCCAATTTTATACCAACATCTATTTTGATTTTTTGGACATCCA
MEZ055 ?????????????GCTCCAGATATAGCTTTTCCACGAATAAATAATATAAGATTTTGATTGTTACCTCCCTCTTTAACTCTTTTATTAATAAGAAGAATAGTTGAAAGAGGAGCAGGTACAGGATGAACAGTATACCCTCCACTCTCTTCTAATATTGCACATGGAGGATCATCCGTCGATTTAGCAATTTTTAGACTTCATTTAGCAGGAATCTCTTCAATTTTAGGAGCTGTTAATTTTATTTCTACTATTCTTAATATACGATCAACAGGAATATCTTTTGATCGAATACCTTTATTTGTATGATCTGTAGCAATTACAGCATTATTATTACTTTTATCCTTACCTGTATTAGCTGGAGCAATTACTATACTTTTAACAGATCGAAATTTAAATACTTCCTTTTTTGATCCTGCAGGAGGAGGAGATCCAATTTTATACCAACATCTATTTTGATTTTTTGGACATCCA
MEZ056 ?????????????GCTCCAGATATAGCTTTTCCACGAATAAATAATATAAGATTTTGATTGTTACCTCCCTCTTTAACTCTTTTATTAATAAGAAGAATAGTTGAAAGAGGAGCAGGTACAGGATGAACAGTATACCCTCCACTCTCTTCTAATATTGCACATGGAGGGTCATCCGTCGATTTAGCAATTTTTAGACTTCATTTAGCAGGAATCTCTTCAATTCTAGGAGCTGTTAATTTTATTTCTACTATTCTTAATATACGATCAACAGGAATATCTTTTGATCGAATACCTTTATTTGTATGATCTGTAGCAATTACAGCATTATTATTACTTTTATCCTTACCTGTATTAGCTGGAGCAATTACTATACTTTTAACAGATCGAAATTTAAATACTTCCTTTTTTGATCCTGCAGGAGGAGGAGATCCAATTTTATACCAACATCTATTTTGATTTTTTGGACATCCA
CCO057 ???????????????TCCAGATATAGCTTTTCCACGAATAAATAATATAAGATTTTGATTGTTACCTCCCTCTTTAACTCTTTTATTAATAAGAAGAATAGTTGAAAGAGGAGCAGGTACAGGATGAACAGTATACCCTCCACTCTCTTCTAATATTGCACATGGAGGATCATCCGTCGATTTAGCAATTTTTAGACTTCATTTAGCAGGAATCTCTTCAATTTTAGGAGCTGTTAATTTTATTTCTACTATTCTTAATATACGATCAACAGGAATATCTTTTGATCGAATACCTTTATTTGTATGATCTGTAGCAATTACAGCATTATTATTACTTTTATCCTTACCTGTATTAGCTGGAGCAATTACTATACTTTTAACAGATCGAAATTTAAATACTTCCTTTTTTGATCCTGCAGGAGGAGGAGATCCAATTTTATACCAACATCTATTTTGATTTTTTGGACATCCA
CCO058 TTTAATACTTGGGGCTCCAGATATAGCTTTTCCACGAATAAATAATATAAGATTTTGATTGTTACCTCCCTCTTTAACTCTTTTATTAATAAGAAGAATAGTTGAAAGAGGAGCAGGTACAGGATGAACAGTATACCCTCCACTCTCTTCTAATATTGCACATGGAGGATCATCCGTCGATTTAGCAATTTTTAGACTTCATTTAGCAGGAATCTCTTCAATTTTAGGAGCTGTTAATTTTATTTCTACTATTCTTAATATACGATCAACAGGAATATCTTTTGATCGAATACCTTTATTTGTATGATCTGTAGCAATTACAGCATTATTATTACTTTTATCCTTACCTGTATTAGCTGGAGCAATTACTATACTTTTAACAGATCGAAATTTAAATACTTCCTTTTTTGATCCTGCAGGAGGAGGAGATCCAATTTTATACCAACATCTATTTTGATTTTTTG????????
CCO059 TTTAATACTTGGGGCTCCAGATATAGCTTTTCCACGAATAAATAATATAAGATTTTGATTGTTACCTCCCTCTTTAACTCTTTTATTAATAAGAAGAATAGTTGAAAGAGGAGCAGGTACAGGATGAACAGTATACCCTCCACTCTCTTCTAATATTGCACATGGAGGATCATCCGTCGATTTAGCAATTTTTAGACTTCATTTAGCAGGAATCTCTTCAATTTTAGGAGCTGTTAATTTTATTTCTACTATTCTTAATATACGATCAACAGGAATATCTTTTGATCGAATACCTTTATTTGTATGATCTGTAGCAATTACAGCATTATTATTACTTTTATCCTTACCTGTATTAGCTGGAGCAATTACTATACTTTTAACAGATCGAAATTTAAATACTTCCTTTTTTGATCCTGCAGGAGGAGGAGATCCAATTTTATACCAACATCTATTTTGATTTTTTGGACATCC?
CCO060 TTTAATACTTGGGGCTCCAGATATAGCTTTTCCACGAATAAATAATATAAGATTTTGATTGTTACCTCCCTCTTTAACTCTTTTATTAATAAGAAGAATAGTTGAAAGAGGAGCGGGTACAGGATGAACAGTATACCCTCCACTCTCTTCTAATATTGCACATGGAGGATCATCCGTCGATTTAGCAATTTTTAGACTTCATTTAGCAGGAATCTCTTCAATTTTAGGAGCTGTTAATTTTATTTCTACTATTCTTAATATACGATCAACAGGAATATCTTTTGATCGAATACCTTTATTTGTATGATCTGTAGCAATTACAGCATTATTATTACTTTTATCCTTACCTGTATTAGCTGGAGCAATTACTATACTTTTAACAGATCGAAATTTAAATACTTCCTTTTTTGATCCTGCAGGAGGAGGAGATCCAATTTTATACCAACATCTATTTTGATTTTTTGGACATCC?
CCO061 TTTAATACTTGGGGCTCCAGATATAGCTTTTCCACGAATAAATAATATAAGATTTTGATTGTTACCTCCCTCTTTAACTCTTTTATTAATAAGAAGAATAGTTGAAAGAGGAGCAGGTACAGGATGAACAGTATACCCTCCACTCTCTTCTAATATTGCACATGGAGGATCATCCGTCGATTTAGCAATTTTTAGGCTTCATTTAGCAGGAATCTCTTCAATTTTAGGAGCTGTTAATTTTATTTCTACTATTCTTAATATACGATCAACAGGAATATCTTTTGATCGAATACCTTTATTTGTATGATCTGTAGCAATTACAGCATTATTATTACTTTTATCCTTACCTGTATTAGCTGGAGCAATTACTATACTTTTAACAGATCGAAATTTAAATACTTCCTTTTTTGATCCTGCAGGAGGAGGAGATCCAATTTTATACCAACATCTATTTTGATTTTTTG????????
CCO062 TTTAATACTTGGGGCTCCAGATATAGCTTTTCCACGAATAAATAATATAAGATTTTGATTGTTACCTCCCTCTTTAACTCTTTTATTAATAAGAAGAATAGTTGAAAGAGGAGCAGGTACAGGATGAACAGTATACCCTCCACTCTCTTCTAATATTGCACATGGAGGATCATCCGTCGATTTAGCAATTTTTAGACTTCATTTAGCAGGAATCTCTTCAATTTTAGGAGCTGTTAATTTTATTTCTACTATTCTTAATATACGATCAACAGGAATATCTTTTGATCGAATACCTTTATTTGTATGATCTGTAGCAATTACAGCATTATTATTACTTTTATCCTTACCTGTATTAGCTGGAGCAATTACTATACTTTTAACAGATCGAAATTTAAATACTTCCTTTTTTGATCCTGCAGGAGGAGGAGATCCAATTTTATACCAACATCTATTTTGATTTTTTGGA??????
CCO063 TTTAATACTTGGGGCTCCAGATATAGCTTTTCCACGAATAAATAATATAAGATTTTGATTGTTACCTCCCTCTTTAACTCTTTTATTAATAAGAAGAATAGTTGAAAGAGGAGCAGGTACAGGATGAACAGTATACCCTCCACTCTCTTCTAATATTGCACATGGAGGATCATCCGTCGATTTAGCAATTTTTAGACTTCATTTAGCAGGAATCTCTTCAATTTTAGGAGCTGTTAATTTTATTTCTACTATTCTTAATATACGATCAACAGGAATATCTTTTGATCGAATACCTTTATTTGTATGATCTGTAGCAATTACAGCATTATTATTACTTTTATCCTTACCTGTATTAGCTGGAGCAATTACTATACTTTTAACAGATCGAAATTTAAATACTTCCTTTTTTGATCCTGCAGGAGGAGGAGATCCAATTTTATACCAACATCTATTTTGATTTTTTGGA??????
CCO064 TTTAATACTTGGGGCTCCAGATATAGCTTTTCCACGAATAAATAATATAAGATTTTGATTGTTACCTCCCTCTTTAACTCTTTTATTAATAAGAAGAATAGTTGAAAGAGGAGCAGGTACAGGATGAACAGTATACCCTCCACTCTCTTCTAATATTGCACATGGAGGATCATCCGTCGATTTAGCAATTTTTAGACTTCATTTAGCAGGAATCTCTTCAATTTTAGGAGCTGTTAATTTTATTTCTACTATTCTTAATATACGATCAACAGGAATATCTTTTGATCGAATACCTTTATTTGTATGATCTGTAGCAATTACAGCATTATTATTACTTTTATCCTTACCTGTATTAGCTGGAGCAATTACTATACTTTTAACAGATCGAAATTTAAATACTTCCTTTTTTGATCCTGCAGGAGGAGGAGATCCAATTTTATACCAACATCTATTTTGATTTTTTG????????
FDC066 TTTAATACTAGGGGCTCCGGATATAGCTTTTCCACGAATAAATAATATAAGATTTTGATTATTACCTCCTTCTTTAACTCTCTTATTAATAAGAAGAATAGTTGAAAGAGGAGCTGGTACAGGATGAACAGTTTACCCTCCACTCTCTTCTAATATTGCACACGGAGGATCATCCGTTGATTTAGCAATTTTTAGACTTCATTTAGCAGGAATCTCTTCAATTTTAGGAGCTGTTAATTTTATTTCTACTATTCTTAATATGCGATCAACAGGAATATCTTTTGATCGAATACCTTTATTTGTATGATCTGTAGCAATTACAGCATTATTGCTACTTTTATCTTTACCTGTATTAGCTGGAGCAATTACTATACTTTTAACAGATCGAAATTTAAATACTTCCTTTTTTGATCCTGCAGGAGGAGGAGATCCAATTTTATACCAACATTTA?????????????????????
FDC068 TTTAATACTAGGGGCTCCGGATATAGCTTTTCCACGAATAAATAATATAAGATTTTGATTATTACCTCCTTCTTTAACTCTCTTATTAATAAGAAGAATAGTTGAAAGAGGAGCTGGTACAGGATGAACAGTTTACCCTCCACTCTCTTCTAATATTGCACACGGAGGATCATCCGTTGATTTAGCAATTTTTAGACTTCATTTAGCAGGAATCTCTTCAATTTTAGGAGCTGTTAATTTTATTTCTACTATTCTTAATATGCGATCAACAGGAATATCTTTTGATCGAATACCTTTATTTGTATGATCTGTAGCAATTACAGCATTATTGCTACTTTTATCTTTACCTGTATTAGCTGGAGCAATTACTATACTTTTAACAGATCGAAATTTAAATACTTCCTTTTTTGATCCTGCAGGAGGAGGAGATCCAATTTTATACCAACAT????????????????????????
FDC069 TTTAATACTAGGGGCTCCGGATATAGCTTTTCCACGAATAAATAATATAAGATTTTGATTATTACCTCCTTCTTTAACTCTCTTATTAATAAGAAGAATAGTTGAAAGAGGAGCTGGTACAGGATGAACAGTTTACCCTCCACTCTCTTCTAATATTGCACACGGAGGATCATCCGTTGATTTAGCAATTTTTAGACTTCATTTAGCAGGAATCTCTTCAATTTTAGGAGCTGTTAATTTTATTTCTACTATTCTTAATATGCGATCAACAGGAATATCTTTTGATCGAATACCTTTATTTGTATGATCTGTAGCAATTACAGCATTATTGCTACTTTTATCTTTACCTGTATTAGCTGGAGCAATTACTATACTTTTAACAGATCGAAATTTAAATACTTCCTTTTTTGATCCTGCAGGAGGAGGAGATCCAATTTTATACCAACAT????????????????????????
FDC070 TTTAATACTAGGGGCTCCGGATATAGCTTTTCCACGAATAAATAATATAAGATTTTGATTATTACCTCCTTCTTTAACTCTCTTATTAATAAGAAGAATAGTTGAAAGAGGAGCTGGTACAGGATGAACAGTTTACCCTCCACTCTCTTCTAATATTGCACACGGAGGATCATCCGTTGATTTAGCAATTTTTAGACTTCATTTAGCAGGAATCTCTTCAATTTTAGGAGCTGTTAATTTTATTTCTACTATTCTTAATATGCGATCAACAGGAATATCTTTTGATCGAATACCTTTATTTGTATGATCTGTAGCAATTACAGCATTATTGCTACTTTTATCTTTACCTGTATTAGCTGGAGCAATTACTATACTTTTAACAGATCGAAATTTAAATACTTCCTTTTTTGATCCTGCAGGAGGAGGAGATCCAATTTTATACCAACAT????????????????????????
FDC071 TTTAATACTAGGGGCTCCGGATATAGCTTTTCCACGAATAAATAATATAAGATTTTGATTATTACCTCCTTCTTTAACTCTCTTATTAATAAGAAGAATAGTTGAAAGAGGAGCTGGTACAGGATGAACAGTTTACCCTCCACTCTCTTCTAATATTGCACACGGAGGATCATCCGTTGATTTAGCAATTTTTAGACTTCATTTAGCAGGAATCTCTTCAATTTTAGGAGCTGTTAATTTTATTTCTACTATTCTTAATATGCGATCAACAGGAATATCTTTTGATCGAATACCTTTATTTGTATGATCTGTAGCAATTACAGCATTATTGCTACTTTTATCTTTACCTGTATTAGCTGGAGCAATTACTATACTTTTAACAGATCGAAATTTAAATACTTCCTTTTTTGATCCTGCAGGAGGAGGAGATCCAATTTTATACCAACATCTATTTTGATTTTTTGGAC?????
FDC072 TTTAATACTAGGGGCTCCGGATATAGCTTTTCCACGAATAAATAATATAAGATTTTGATTATTACCTCCTTCTTTAACTCTCTTATTAATAAGAAGAATAGTTGAAAGAGGAGCTGGTACAGGATGAACAGTTTACCCTCCACTCTCTTCTAATATTGCACACGGAGGATCATCCGTTGATTTAGCAATTTTTAGACTTCATTTAGCAGGAATCTCTTCAATTTTAGGAGCTGTTAATTTTATTTCTACTATTCTTAATATGCGATCAACAGGAATATCTTTTGATCGAATACCTTTATTTGTATGATCTGTAGCAATTACAGCATTATTGCTACTTTTATCTTTACCTGTATTAGCTGGAGCAATTACTATACTTTTAACAGATCGAAATTTAAATACTTCCTTTTTTGATCCTGCAGGAGGAGGAGATCCAATTTTATATCAACATCTATTTTGATTTTTTGGAC?????
FDC073 TTTAATACTAGGGGCTCCGGATATAGCTTTTCCACGAATAAATAATATAAGATTTTGATTATTACCTCCTTCTTTAACTCTCTTATTAATAAGAAGAATAGTTGAAAGAGGAGCTGGTACAGGATGAACAGTTTACCCTCCACTCTCTTCTAATATTGCACACGGAGGATCATCCGTTGATTTAGCAATTTTTAGACTTCATTTAGCAGGAATCTCTTCAATTTTAGGAGCTGTTAATTTTATTTCTACTATTCTTAATATGCGATCAACAGGAATATCTTTTGATCGAATACCTTTATTTGTATGATCTGTAGCAATTACAGCATTATTGCTACTTTTATCTTTACCTGTATTAGCTGGAGCAATTACTATACTTTTAACAGATCGAAATTTAAATACTTCCTTTTTTGATCCTGCAGGAGGAGGAGATCCAATTTTATACCAACATCTATTTTGATTTTTTGGAC?????
FDC074 TTTAATACTAGGGGCTCCGGATATAGCTTTTCCACGAATAAATAATATAAGATTTTGATTATTACCTCCTTCTTTAACTCTCTTATTAATAAGAAGAATAGTTGAAAGAGGAGCTGGTACAGGATGAACAGTTTACCCTCCACTCTCTTCTAATATTGCACACGGAGGATCATCCGTTGATTTAGCAATTTTTAGACTTCATTTAGCAGGAATCTCTTCAATTTTAGGAGCTGTTAATTTTATTTCTACTATTCTTAATATGCGATCAACAGGAATATCTTTTGATCGAATACCTTTATTTGTATGATCTGTAGCAATTACAGCATTATTGCTACTTTTATCTTTACCTGTATTAGCTGGAGCAATTACTATACTTTTAACAGATCGAAATTTAAATACTTCCTTTTTTGATCCTGCAGGAGGAGGAGATCCAATTTTATACCAACATTTATTTTGATT?????????????
FDC075 TTTAATACTAGGGGCTCCGGATATAGCTTTTCCACGAATAAATAATATAAGATTTTGATTATTACCTCCTTCTTTAACTCTCTTATTAATAAGAAGAATAGTTGAAAGAGGAGCTGGTACAGGATGAACAGTTTACCCTCCACTCTCTTCTAATATTGCACACGGAGGATCATCCGTTGATTTAGCAATTTTTAGACTTCATTTAGCAGGAATCTCTTCAATTTTAGGAGCTGTTAATTTTATTTCTACTATTCTTAATATGCGATCAACAGGAATATCTTTTGATCGAATACCTTTATTTGTATGATCTGTAGCAATTACAGCATTATTGCTACTTTTATCTTTACCTGTATTAGCTGGAGCAATTACTATACTTTTAACAGATCGAAATTTAAATACTTCCTTTTTTGATCCTGCAGGAGGAGGAGATCCAATTTTATACCAACATTTATTTTGATT?????????????
LAC076 TTTAATACTTGGGGCTCCGGATATAGCTTTTCCACGAATAAATAATATAAGATTTTGATTATTACCTCCTTCTTTAACTCTTTTATTAATAAGAAGAATAGTTGAAAGAGGAGCTGGTACAGGATGAACAGTTTACCCTCCACTCTCTTCTAATATTGCACACGGAGGATCATCCGTTGATTTAGCAATTTTTAGACTTCATTTAGCAGGAATCTCTTCAATTTTAGGAGCTGTTAATTTTATCTCTACTATTCTTAATATACGATCAACAGGAATATCTTTTGATCGAATACCTTTATTTGTATGATCTGTAGCAATTACAGCATTACTACTACTTTTATCTTTACCTGTATTAGCTGGAGCAATTACTATACTTTTAACAGATCGAAATTTAAATACTTCCTTTTTTGACCCTGCAGGGGGAGGAGATCCAATTTTATACCAACATTTATTTTG????????????????
LAC077 TTTAATACTTGGGGCTCCAGATATAGCTTTTCCACGAATAAATAATATAAGATTTTGATTGTTACCTCCTTCTTTAACTCTTTTATTAATAAGAAGAATAGTTGAAAGAGGAGCAGGTACAGGATGAACAGTATACCCTCCACTCTCTTCTAATATTGCACATGGAGGATCATCCGTTGATTTAGCAATTTTTAGACTTCATTTAGCAGGAATCTCTTCAATTTTAGGAGCTGTTAATTTTATTTCTACTATTCTTAATATACGATCAACAGGAATATCTTTTGATCGAATACCTTTATTTGTATGATCTGTAGCAATTACAGCATTATTATTACTTTTATCCTTACCTGTATTAGCTGGAGCAATTACTATACTTTTAACAGATCGAAATTTAAATACTTCCTTTTTTGATCCTGCAGGAGGAGGAGATCCAATTTTATACCAACATCTATTTTGATTTTTTGGA??????
LAC078 TTTAATACTTGGGGCTCCGGATATAGCTTTTCCACGAATAAATAATATAAGATTTTGATTATTACCTCCTTCTTTAACTCTTTTATTAATAAGAAGAATAGTTGAAAGAGGAGCTGGTACAGGATGAACAGTTTACCCTCCACTCTCTTCTAATATTGCACACGGAGGATCATCCGTTGATTTAGCAATTTTTAGACTTCATTTAGCAGGAATCTCTTCAATTTTAGGAGCTGTTAATTTTATCTCTACTATTCTTAATATACGATCAACAGGAATATCTTTTGATCGAATACCTTTATTTGTATGATCTGTAGCAATTACAGCATTACTACTACTTTTATCTTTACCTGTATTAGCTGGAGCAATTACTATACTTTTAACAGATCGAAATTTAAATACTTCCTTTTTTGACCCTGCAGGGGGAGGAGATCCAATTTTATACCAACATTTATTTTGATTTTTTGG???????
LAC079 TTTAATACTTGGGGCTCCGGATATAGCTTTTCCACGAATAAATAATATAAGATTTTGATTATTACCTCCTTCTTTAACTCTTTTATTAATAAGAAGAATAGTTGAAAGAGGAGCTGGTACAGGATGAACAGTTTACCCTCCACTCTCTTCTAATATTGCACACGGAGGATCATCCGTTGATTTAGCAATTTTTAGACTTCATTTAGCAGGAATCTCTTCAATTTTAGGAGCTGTTAATTTTATCTCTACTATTCTTAATATACGATCAACAGGAATATCTTTTGATCGAATACCTTTATTTGTATGATCTGTAGCAATTACAGCATTACTACTACTTTTATCTTTACCTGTATTAGCTGGAGCAATTACTATACTTTTAACAGATCGAAATTTAAATACTTCCTTTTTTGACCCTGCAGGGGGAGGAGATCCAATTTTATACCAACATTTATTTTGATTTTTTGGA??????
LAC080 TTTAATACTTGGGGCTCCGGATATAGCTTTTCCACGAATAAATAATATAAGATTTTGATTATTACCTCCTTCTTTAACTCTTTTATTAATAAGAAGAATAGTTGAAAGAGGAGCTGGTACAGGATGAACAGTTTACCCTCCACTCTCTTCTAATATTGCACACGGAGGATCATCCGTTGATTTAGCAATTTTTAGACTTCATTTAGCAGGAATCTCTTCAATTTTAGGAGCTGTTAATTTTATCTCTACTATTCTTAATATACGATCAACAGGAATATCTTTTGATCGAATACCTTTATTTGTATGATCTGTAGCAATTACAGCATTACTACTACTTTTATCTTTACCTGTATTAGCTGGAGCAATTACTATACTTTTAACAGATCGAAATTTAAATACTTCCTTTTTTGACCCTGCAGGGGGAGGAGATCCAATTTTATACCAACATTTATTTTGATTTTTTG????????
LAC081 TTTAATACTTGGGGCTCCGGATATAGCTTTTCCACGAATAAATAATATAAGATTTTGATTATTACCTCCTTCTTTAACTCTTTTATTAATAAGAAGAATAGTTGAAAGAGGAGCTGGTACAGGATGAACAGTTTACCCTCCACTCTCTTCTAATATTGCACACGGAGGATCATCCGTTGATTTAGCAATTTTTAGACTTCATTTAGCAGGAATCTCTTCAATTTTAGGAGCTGTTAATTTTATCTCTACTATTCTTAATATACGATCAACAGGAATATCTTTTGATCGAATACCTTTATTTGTATGATCTGTAGCAATTACAGCATTACTACTACTTTTATCTTTACCTGTATTAGCTGGAGCAATTACTATACTTTTAACAGATCGAAATTTAAATACTTCCTTTTTTGACCCTGCAGGGGGAGGAGATCCAATTTTATACCAACATTTATTTTGATTTTTTG????????
LAC082 TTTAATACTTGGGGCTCCGGATATAGCTTTTCCACGAATAAATAATATAAGATTTTGATTATTACCTCCTTCTTTAACTCTTTTATTAATAAGAAGAATAGTTGAAAGAGGAGCTGGTACAGGATGAACAGTTTACCCTCCACTCTCTTCTAATATTGCACACGGAGGATCATCCGTTGATTTAGCAATTTTTAGACTTCATTTAGCAGGAATCTCTTCAATTTTAGGAGCTGTTAATTTTATCTCTACTATTCTTAATATACGATCAACAGGAATATCTTTTGATCGAATACCTTTATTTGTATGATCTGTAGCAATTACAGCATTACTACTACTTTTATCTTTACCTGTATTAGCTGGAGCAATTACTATACTTTTAACAGATCGAAATTTAAATACTTCCTTTTTTGACCCTGCAGGGGGAGGAGATCCAATTTTATACCAACATTTATTTTGATTTTTTG????????
LAC083 TTTAATACTTGGGGCTCCGGATATAGCTTTTCCACGAATAAATAATATAAGATTTTGATTATTACCTCCTTCTTTAACTCTTTTATTAATAAGAAGAATAGTTGAAAGAGGAGCTGGTACAGGATGAACAGTTTACCCTCCACTCTCTTCTAATATTGCACACGGAGGATCATCCGTTGATTTAGCAATTTTTAGACTTCATTTAGCAGGAATCTCTTCAATTTTAGGAGCTGTTAATTTTATCTCTACTATTCTTAATATACGATCAACAGGAATATCTTTTGATCGAATACCTTTATTTGTATGATCTGTAGCAATTACAGCATTACTACTACTTTTATCTTTACCTGTATTAGCTGGAGCAATTACTATACTTTTAACAGATCGAAATTTAAATACTTCCTTTTTTGACCCTGCAGGGGGAGGAGATCCAATTTTATACCAACATTTATTTTGATTTTTTGGACATCC?
LAC084 TTTAATACTTGGGGCTCCGGATATAGCTTTTCCACGAATAAATAATATAAGATTTTGATTATTACCTCCTTCTTTAACTCTTTTATTAATAAGAAGAATAGTTGAAAGAGGAGCTGGTACAGGATGAACAGTTTACCCTCCACTCTCTTCTAATATTGCACACGGAGGATCATCCGTTGATTTAGCAATTTTTAGACTTCATTTAGCAGGAATCTCTTCAATTTTAGGAGCTGTTAATTTTATCTCTACTATTCTTAATATACGATCAACAGGAATATCTTTTGATCGAATACCTTTATTTGTATGATCTGTAGCAATTACAGCATTACTACTACTTTTATCTTTACCTGTATTAGCTGGAGCAATTACTATACTTTTAACAGATCGAAATTTAAATACTTCCTTTTTTGACCCTGCAGGGGGAGGAGATCCAATTTTATACCAACATTTATTTTGATTTTTTG????????
LAC085 TTTAATACTTGGGGCTCCGGATATAGCTTTTCCACGAATAAATAATATAAGATTTTGATTATTACCTCCTTCTTTAACTCTTTTATTAATAAGAAGAATAGTTGAAAGAGGAGCTGGTACAGGATGAACAGTTTACCCTCCACTCTCTTCTAATATTGCACACGGAGGATCATCCGTTGATTTAGCAATTTTTAGACTTCATTTAGCAGGAATCTCTTCAATTTTAGGAGCTGTTAATTTTATCTCTACTATTCTTAATATACGATCAACAGGAATATCTTTTGATCGAATACCTTTATTTGTATGATCTGTAGCAATTACAGCATTACTACTACTTTTATCTTTACCTGTATTAGCTGGAGCAATTACTATACTTTTAACAGATCGAAATTTAAATACTTCCTTTTTTGACCCTGCAGGGGGAGGAGATCCAATTTTATACCAACATTTATTTTGATTTTTTG????????
YAU086 TTTAATACTTGGGGCTCCAGATATAGCTTTTCCACGAATAAATAATATAAGATTTTGATTATTACCTCCTTCTTTAACTCTTTTATTAATAAGAAGAATAGTTGAAAGAGGAGCAGGTACAGGATGAACAGTATACCCTCCACTCTCTTCTAATATTGCACATGGAGGATCATCCGTTGATTTAGCAATTTTTAGACTTCATTTAGCAGGAATCTCTTCAATTTTAGGAGCTGTTAATTTTATTTCTACTATTCTTAATATACGATCAACAGGAATATCTTTTGATCGAATACCTTTATTTGTGTGATCTGTAGCAATTACAGCATTATTATTACTTTTATCCTTACCTGTATTAGCTGGAGCAATTACTATACTTTTAACAGATCGAAATTTAAATACTTCCTTTTTTGATCCTGCAGGAGGAGGAGATCCAATTTTATATCAACATCTATTTTGATTTTTTG????????
YAU087 TTTAATACTTGGGGCTCCGGATATAGCTTTTCCACGAATAAATAATATAAGATTTTGATTATTACCTCCTTCTTTAACTCTTTTATTAATAAGAAGAATAGTTGAAAGAGGAGCTGGTACAGGATGAACAGTTTACCCTCCACTCTCTTCTAATATTGCACACGGAGGATCATCCGTTGATTTAGCAATTTTTAGACTTCATTTAGCAGGAATCTCTTCAATTTTAGGAGCTGTTAATTTTATCTCTACTATTCTTAATATACGATCAACAGGAATATCTTTTGATCGAATACCTTTATTTGTATGATCTGTAGCAATTACAGCATTACTACTACTTTTATCTTTACCTGTATTAGCTGGAGCAATTACTATACTTTTAACAGATCGAAATTTAAATACTTCCTTTTTTGACCCTGCAGGGGGAGGAGATCCAATTTTATACCAACATTTATTTTGATTTTTTG????????
YAU088 TTTAATACTTGGGGCTCCGGATATAGCTTTTCCACGAATAAATAATATAAGATTTTGATTATTACCTCCTTCTTTAACTCTTTTATTAATAAGAAGAATAGTTGAAAGAGGAGCTGGTACAGGATGAACAGTTTACCCTCCACTCTCTTCTAATATTGCACACGGAGGATCATCCGTTGATTTAGCAATTTTTAGACTTCATTTAGCAGGAATCTCTTCAATTTTAGGAGCTGTTAATTTTATCTCTACTATTCTTAATATACGATCAACAGGAATATCTTTTGATCGAATACCTTTATTTGTATGATCTGTAGCAATTACAGCATTACTACTACTTTTATCTTTACCTGTATTAGCTGGAGCAATTACTATACTTTTAACAGATCGAAATTTAAATACTTCCTTTTTTGACCCTGCAGGTGGAGGAGATCCAATTTTATACCAACATTTATTTTGATTTTTTG????????
YAU089 TTTAATACTTGGGGCTCCGGATATAGCTTTTCCACGAATAAATAATATAAGATTTTGATTATTACCTCCTTCTTTAACTCTTTTATTAATAAGAAGAATAGTTGAAAGAGGAGCTGGTACAGGATGAACAGTTTACCCTCCACTCTCTTCTAATATTGCACACGGAGGATCATCTGTTGATTTAGCAATTTTTAGACTTCATTTAGCAGGAATCTCTTCAATTTTAGGAGCTGTTAATTTTATCTCCACTATTCTTAATATACGATCAACAGGAATATCTTTTGATCGAATACCTTTATTTGTATGATCTGTAGCAATTACAGCATTACTATTACTTTTATCTTTACCTGTATTAGCTGGAGCAATTACTATACTTTTAACAGATCGAAATTTAAATACTTCCTTTTTTGACCCTGCAGGTGGAGGAGATCCAATTTTATACCAACATTTATTTTGATTTTTTGGA??????
YAU090 TTTAATACTTGGGGCTCCGGATATAGCTTTTCCACGAATAAATAATATAAGATTTTGATTATTACCTCCTTCTTTAACTCTTTTATTAATAAGAAGAATAGTTGAAAGAGGAGCTGGTACAGGATGAACAGTTTACCCTCCACTCTCTTCTAATATTGCACACGGAGGATCATCCGTTGATTTAGCAATTTTTAGACTTCATTTAGCAGGAATCTCTTCAATTTTAGGAGCTGTTAATTTTATCTCTACTATTCTTAATATACGATCAACAGGAATATCTTTTGATCGAATACCTTTATTTGTATGATCTGTAGCAATTACAGCATTACTACTACTTTTATCTTTACCTGTATTAGCTGGAGCAATTACTATACTTTTAACAGATCGAAATTTAAATACTTCCTTTTTTGACCCTGCAGGGGGAGGAGATCCAATTTTATACCAACATTTATTTTGATTTTTTG????????
YAU091 TTTAATACTTGGGGCTCCGGATATAGCTTTTCCACGAATAAATAATATAAGATTTTGATTATTACCTCCTTCTTTAACTCTTTTATTAATAAGAAGAATAGTTGAAAGAGGAGCTGGTACAGGATGAACAGTTTACCCTCCACTCTCTTCTAATATTGCACACGGAGGATCATCCGTTGATTTAGCAATTTTTAGACTTCATTTAGCAGGAATCTCTTCAATTTTAGGAGCTGTTAATTTTATCTCTACTATTCTTAATATACGATCAACAGGAATATCTTTTGATCGAATACCTTTATTTGTATGATCTGTAGCAATTACAGCATTGCTACTACTTTTATCTTTACCTGTATTAGCTGGAGCAATTACTATACTTTTAACAGATCGAAATTTAAATACTTCCTTTTTTGACCCTGCAGGGGGAGGAGATCCAATTTTATACCAACATTTATTTTGATTTTTTGGAC?????
YAU092 TTTAATACTTGGGGCTCCGGATATAGCTTTTCCACGAATAAATAATATAAGATTTTGATTATTACCTCCTTCTTTAACTCTTTTATTAATAAGAAGAATAGTTGAAAGAGGAGCTGGTACAGGATGAACAGTTTACCCTCCACTCTCTTCTAATATTGCACACGGAGGATCATCCGTTGATTTAGCAATTTTTAGACTTCATTTAGCAGGAATCTCTTCAATTTTAGGAGCTGTTAATTTTATCTCTACTATTCTTAATATACGATCAACAGGAATATCTTTTGATCGAATACCTTTATTTGTATGATCTGTAGCAATTACAGCATTACTACTACTTTTATCTTTACCTGTATTAGCTGGAGCAATTACTATACTTTTAACAGATCGAAATTTAAATACTTCCTTTTTTGACCCTGCAGGGGGAGGAGATCCAATTTTATACCAACATTTATTTTGATTTTTTGGAC?????
YAU093 TTTAATACTTGGGGCTCCGGATATAGCTTTTCCACGAATAAATAATATAAGATTTTGATTATTACCTCCTTCTTTAACTCTTTTATTAATAAGAAGAATAGTTGAAAGAGGAGCTGGTACAGGATGAACAGTTTACCCTCCACTCTCTTCTAATATTGCACACGGAGGATCATCCGTTGATTTAGCAATTTTTAGACTTCATTTAGCAGGAATCTCTTCAATTTTAGGAGCTGTTAATTTTATCTCTACTATTCTTAATATACGATCAACAGGAATATCTTTTGATCGAATACCTTTATTTGTATGATCTGTAGCAATTACAGCATTACTACTACTTTTATCTTTACCTGTATTAGCTGGAGCAATTACTATACTTTTAACAGATCGAAATTTAAATACTTCCTTTTTTGACCCTGCAGGGGGAGGAGATCCAATTTTATACCAACATTTATTTTGATTTTTTGGAC?????
YAU094 TTTAATACTTGGGGCTCCGGATATAGCTTTTCCACGAATAAATAATATAAGATTTTGATTATTACCTCCTTCTTTAACTCTTTTATTAATAAGAAGAATAGTTGAAAGAGGAGCTGGTACAGGATGAACAGTTTACCCTCCACTCTCTTCTAATATTGCACACGGAGGATCATCCGTTGATTTAGCAATTTTTAGACTTCATTTAGCAGGAATCTCTTCAATTTTAGGAGCTGTTAATTTTATCTCCACTATTCTTAATATACGATCAACAGGAATATCTTTTGATCGAATACCTTTATTTGTATGATCTGTAGCAATTACAGCATTACTATTACTTTTATCTTTACCTGTATTAGCTGGAGCAATTACTATACTTTTAACAGATCGAAATTTAAATACTTCCTTTTTTGACCCTGCAGGTGGAGGAGATCCAATTTTATACCAACATTTATTTTGATTTTTTGGAC?????
YAU095 TTTAATACTTGGGGCTCCAGATATAGCTTTTCCACGAATAAATAATATAAGATTTTGATTATTACCTCCTTCTTTAACTCTTTTATTAATAAGAAGAATAGTTGAAAGAGGAGCAGGTACAGGATGAACAGTATACCCTCCACTCTCTTCTAATATTGCACATGGAGGATCATCCGTTGATTTAGCAATTTTTAGACTTCATTTAGCAGGAATCTCTTCAATTTTAGGAGCTGTTAATTTTATTTCTACTATTCTTAATATACGATCAACAGGAATATCTTTTGATCGAATACCTTTATTTGTGTGATCTGTAGCAATTACAGCATTATTATTACTTTTATCCTTACCTGTATTAGCTGGAGCAATTACTATACTTTTAACAGATCGAAATTTAAATACTTCCTTTTTTGATCCTGCAGGAGGAGGAGATCCAATTTTATATCAACATCTATTTTGATTTTTTG????????
TLA096 TTTAATACTTGGGGCTCCAGATATAGCTTTTCCACGAATAAATAATATAAGATTTTGATTATTACCTCCTTCTTTAACTCTTTTATTAATAAGAAGAATAGTTGAAAGAGGAGCAGGTACAGGATGAACAGTATACCCTCCACTCTCTTCTAATATTGCACATGGAGGATCATCCGTTGATTTAGCAATTTTTAGACTTCATTTAGCAGGAATCTCTTCAATTTTAGGAGCTGTTAATTTTATTTCTACTATTCTTAATATACGATCAACAGGAATATCTTTTGATCGAATACCTTTATTTGTGTGATCTGTAGCAATTACAGCATTATTATTACTTTTATCCTTACCTGTATTAGCTGGAGCAATTACTATACTTTTAACAGATCGAAATTTAAATACTTCCTTTTTTGATCCTGCAGGAGGAGGAGATCCAATTTTATATCAACATCTATTTTGATTTTTTG????????
TLA097 TTTAATACTTGGGGCTCCAGATATAGCTTTTCCACGAATAAATAATATAAGATTTTGATTATTACCTCCTTCTTTAACTCTTTTATTAATAAGAAGAATAGTTGAAAGAGGAGCAGGTACAGGATGAACAGTATACCCTCCACTCTCTTCTAATATTGCACATGGAGGATCATCCGTTGATTTAGCAATTTTTAGACTTCATTTAGCAGGAATCTCTTCAATTTTAGGAGCTGTTAATTTTATTTCTACTATTCTTAATATACGATCAACAGGAATATCTTTTGATCGAATACCTTTATTTGTGTGATCTGTAGCAATTACAGCATTATTATTACTTTTATCCTTACCTGTATTAGCTGGAGCAATTACTATACTTTTAACAGATCGAAATTTAAATACTTCCTTTTTTGATCCTGCAGGAGGAGGAGATCCAATTTTATATCAACATCTATTTTGATTTTTTG????????
TLA098 TTTAATACTTGGGGCTCCAGATATAGCTTTTCCACGAATAAATAATATAAGATTTTGATTATTACCTCCTTCTTTAACTCTTTTATTAATAAGAAGAATAGTTGAAAGAGGAGCAGGTACAGGATGAACAGTATACCCTCCACTCTCTTCTAATATTGCACATGGAGGATCATCCGTTGATTTAGCAATTTTTAGACTTCATTTAGCAGGAATCTCTTCAATTTTAGGAGCTGTTAATTTTATTTCTACTATTCTTAATATACGATCAACAGGAATATCTTTTGATCGAATACCTTTATTTGTGTGATCTGTAGCAATTACAGCATTATTATTACTTTTATCCTTACCTGTATTAGCTGGAGCAATTACTATACTTTTAACAGATCGAAATTTAAATACTTCCTTTTTTGATCCTGCAGGAGGAGGAGATCCAATTTTATATCAACATCTATTTTGATTTTTTGGA??????
TLA099 TTTAATACTTGGGGCTCCAGATATAGCTTTTCCACGAATAAATAATATAAGATTTTGATTATTACCTCCTTCTTTAACTCTTTTATTAATAAGAAGAATAGTTGAAAGAGGAGCAGGTACAGGATGAACAGTATACCCTCCACTCTCTTCTAATATTGCACATGGAGGATCATCCGTTGATTTAGCAATTTTTAGACTTCATTTAGCAGGAATCTCTTCAATTTTAGGAGCTGTTAATTTTATTTCTACTATTCTTAATATACGATCAACAGGAATATCTTTTGATCGAATACCTTTATTTGTGTGATCTGTAGCAATTACAGCATTATTATTACTTTTATCCTTACCTGTATTAGCTGGAGCAATTACTATACTTTTAACAGATCGAAATTTAAATACTTCCTTTTTTGATCCTGCAGGAGGAGGAGATCCAATTTTATATCAACATTTATTTTGATTTTTTGGACATCC?
TLA100 TTTAATACTTGGGGCTCCAGATATAGCTTTTCCACGAATAAATAATATAAGATTTTGATTATTACCTCCTTCTTTAACTCTTTTATTAATAAGAAGAATAGTTGAAAGAGGAGCAGGTACAGGATGAACAGTATACCCTCCACTCTCTTCTAATATTGCACATGGAGGATCATCCGTTGATTTAGCAATTTTTAGACTTCATTTAGCAGGAATCTCTTCAATTTTAGGAGCTGTTAATTTTATTTCTACTATTCTTAATATACGATCAACAGGAATATCTTTTGATCGAATACCTTTATTTGTGTGATCTGTAGCAATTACAGCATTATTATTACTTTTATCCTTACCTGTATTAGCTGGAGCAATTACTATACTTTTAACAGATCGAAATTTAAATACTTCCTTTTTTGATCCTGCAGGAGGAGGAGATCCAATTTTATATCAACATTTATTTTGATTTTTTGGACATCC?
TLA101 TTTAATACTTGGGGCTCCAGATATAGCTTTTCCACGAATAAATAATATAAGATTTTGATTATTACCTCCTTCTTTAACTCTTTTATTAATAAGAAGAATAGTTGAAAGAGGAGCAGGTACAGGATGAACAGTATACCCTCCACTCTCTTCTAATATTGCACATGGAGGGTCATCCGTTGATTTAGCAATTTTTAGACTTCATTTAGCAGGAATCTCTTCAATTTTAGGAGCTGTTAATTTTATTTCTACTATTCTTAATATACGATCAACAGGAATATCTTTTGATCGAATACCTTTATTTGTATGATCTGTAGCAATTACAGCATTATTATTACTTTTATCCTTACCTGTATTAGCTGGAGCAATTACTATACTTTTAACAGATCGAAATTTAAATACTTCCTTTTTTGATCCTGCAGGAGGAGGAGATCCAATTTTATACCAACATCTATTTTGATTTTTTGGACA????
TLA102 TTTAATACTTGGGGCTCCAGATATAGCTTTTCCACGAATAAATAATATAAGATTTTGATTATTACCTCCTTCTTTAACTCTTTTATTAATAAGAAGAATAGTTGAAAGAGGAGCAGGTACAGGATGAACAGTATACCCTCCACTCTCTTCTAATATTGCACATGGAGGATCATCCGTTGATTTAGCAATTTTTAGACTTCATTTAGCAGGAATCTCTTCAATTTTAGGAGCTGTTAATTTTATTTCTACTATTCTTAATATACGATCAACAGGAATATCTTTTGATCGAATACCTTTATTTGTGTGATCTGTAGCAATTACAGCATTATTATTACTTTTATCCTTACCTGTATTAGCTGGAGCAATTACTATACTTTTAACAGATCGAAATTTAAATACTTCCTTTTTTGATCCTGCAGGAGGAGGAGATCCAATTTTATATCAACATCTATTTTGATTTTTTGGA??????
TLA104 TTTAATACTTGGGGCTCCAGATATAGCTTTTCCACGAATAAATAATATAAGATTTTGATTATTACCTCCTTCTTTAACTCTTTTATTAATAAGAAGAATAGTTGAAAGAGGAGCAGGTACAGGATGAACAGTATACCCTCCACTCTCTTCTAATATTGCACATGGAGGATCATCCGTTGATTTAGCAATTTTTAGACTTCATTTAGCAGGAATCTCTTCAATTTTAGGAGCTGTTAATTTTATTTCTACTATTCTTAATATACGATCAACAGGAATATCTTTTGATCGAATACCTTTATTTGTGTGATCTGTAGCAATTACAGCATTATTATTACTTTTATCCTTACCTGTATTAGCTGGAGCAATTACTATACTTTTAACAGATCGAAATTTAAATACTTCCTTTTTTGATCCTGCAGGAGGAGGAGATCCAATTTTATATCAACATCTATTTTGATTTTTTGGACATCC?
TLA105 TTTAATACTTGGGGCTCCAGATATAGCTTTTCCACGAATAAATAATATAAGATTTTGATTATTACCTCCTTCTTTAACTCTTTTATTAATAAGAAGAATAGTTGAAAGAGGAGCAGGTACAGGATGAACAGTATACCCTCCACTCTCTTCTAATATTGCACATGGAGGATCATCCGTTGATTTAGCAATTTTTAGACTTCATTTAGCAGGAATCTCTTCAATTTTAGGAGCTGTTAATTTTATTTCTACTATTCTTAATATACGATCAACAGGAATATCTTTTGATCGAATACCTTTATTTGTGTGATCTGTAGCAATTACAGCATTATTATTACTTTTATCCTTACCTGTATTAGCTGGAGCAATTACTATACTTTTAACAGATCGAAATTTAAATACTTCCTTTTTTGATCCTGCAGGAGGAGGAGATCCAATTTTATATCAACATTTATTTTGATTTTTTGGACATCC?
ORD106 TTTAATACTTGGGGCTCCAGATATAGCTTTTCCACGAATAAATAATATAAGATTTTGATTGTTACCTCCCTCTTTAACTCTTTTATTAATAAGAAGAATAGTTGAAAGAGGAGCAGGTACAGGATGAACAGTATACCCTCCACTCTCTTCTAATATTGCACATGGAGGATCATCCGTCGATTTAGCAATTTTTAGACTTCATTTAGCAGGAATCTCTTCAATTTTAGGAGCTGTTAATTTTATTTCTACTATTCTTAATATACGATCAACAGGAATATCTTTTGATCGAATACCTTTATTTGTATGATCTGTAGCAATTACAGCATTATTATTACTTTTATCCTTACCTGTATTAGCTGGAGCAATTACTATACTTTTAACAGATCGAAATTTAAATACTTCCTTTTTTGATCCTGCAGGAGGAGGAGATCCAATTTTATACCAACATTTATTTTGATTTTTTGGACATCC?
ORD107 TTTAATACTTGGGGCTCCAGATATAGCTTTTCCACGAATAAATAATATAAGATTTTGATTGTTACCTCCCTCTTTAACTCTTTTATTAATAAGAAGAATAGTTGAAAGAGGAGCAGGTACAGGATGAACAGTATACCCTCCACTCTCTTCTAATATTGCACATGGAGGATCATCCGTCGATTTAGCAATTTTTAGACTTCATTTAGCAGGAATCTCTTCAATTTTAGGAGCTGTTAATTTTATTTCTACTATTCTTAATATACGATCAACAGGAATATCTTTTGATCGAATACCTTTATTTGTATGATCTGTAGCAATTACAGCATTATTATTACTTTTATCCTTACCTGTATTAGCTGGAGCAATTACTATACTTTTAACAGATCGAAATTTAAATACTTCCTTTTTTGATCCTGCAGGAGGAGGAGATCCAATTTTATACCAACATTTATTTTGATTTTTTGGA??????
ORD108 TTTAATACTTGGGGCTCCAGATATAGCTTTTCCACGAATAAATAATATAAGATTTTGATTGTTACCTCCCTCTTTAACTCTTTTATTAATAAGAAGAATAGTTGAAAGAGGAGCAGGTACAGGATGAACAGTATACCCTCCACTCTCTTCTAATATTGCACATGGAGGATCATCCGTCGATTTAGCAATTTTTAGACTTCATTTAGCAGGAATCTCTTCAATTTTAGGAGCTGTTAATTTTATTTCTACTATTCTTAATATACGATCAACAGGAATATCTTTTGATCGAATACCTTTATTTGTATGATCTGTAGCAATTACAGCATTATTATTACTTTTATCCTTACCTGTATTAGCTGGAGCAATTACTATACTTTTAACAGATCGAAATTTAAATACTTCCTTTTTTGATCCTGCAGGAGGAGGAGATCCAATTTTATACCAACATCTATTTTGATTTTTTGGACATCC?
ORD109 TTTAATACTTGGGGCTCCAGATATAGCTTTTCCACGAATAAATAATATAAGATTTTGATTGTTACCTCCCTCTTTAACTCTTTTATTAATAAGAAGAATAGTTGAAAGAGGAGCAGGTACAGGATGAACAGTATACCCTCCACTCTCTTCTAATATTGCACATGGAGGATCATCCGTCGATTTAGCAATTTTTAGACTTCATTTAGCAGGAATCTCTTCAATTTTAGGAGCTGTTAATTTTATTTCTACTATTCTTAATATACGATCAACAGGAATATCTTTTGATCGAATACCTTTATTTGTATGATCTGTAGCAATTACAGCATTATTATTACTTTTATCCTTACCTGTATTAGCTGGAGCAATTACTATACTTTTAACAGATCGAAATTTAAATACTTCCTTTTTTGATCCTGCAGGAGGAGGAGATCCAATTTTATACCAACATCTATTTTGATTTTTTGGACATCCA
ORD110 TTTAATACTTGGGGCTCCAGATATAGCTTTTCCACGAATAAATAATATAAGATTTTGATTGTTACCTCCCTCTTTAACTCTTTTATTAATAAGAAGAATAGTTGAAAGAGGAGCAGGTACAGGATGAACAGTATACCCTCCACTCTCTTCTAATATTGCACATGGAGGATCATCCGTCGATTTAGCAATTTTTAGACTTCATTTAGCAGGAATCTCTTCAATTTTAGGAGCTGTTAATTTTATTTCTACTATTCTTAATATACGATCAACAGGAATATCTTTTGATCGAATACCTTTATTTGTATGATCTGTAGCAATTACAGCATTATTATTACTTTTATCCTTACCTGTATTAGCTGGAGCAATTACTATACTTTTAACAGATCGAAATTTAAATACTTCCTTTTTTGATCCTGCAGGAGGAGGAGATCCAATTTTATACCAACATCTATTTTGATTTTTTG????????
ORD111 TTTAATACTTGGGGCTCCAGATATAGCTTTTCCACGAATAAATAATATAAGATTTTGATTGTTACCTCCCTCTTTAACTCTTTTATTAATAAGAAGAATAGTTGAAAGAGGAGCAGGTACAGGATGAACAGTATACCCTCCACTCTCTTCTAATATTGCACATGGAGGATCATCCGTCGATTTAGCAATTTTTAGACTTCATTTAGCAGGAATCTCTTCAATTTTAGGAGCTGTTAATTTTATTTCTACTATTCTTAATATACGATCAACAGGAATATCTTTTGATCGAATACCTTTATTTGTATGATCTGTAGCAATTACAGCATTATTATTACTTTTATCCTTACCTGTATTAGCTGGAGCAATTACTATACTTTTAACAGATCGAAATTTAAATACTTCCTTTTTTGATCCTGCAGGAGGAGGAGATCCAATTTTATACCAACATCTATTTTGATTTTTTGGACATCC?
ORD112 TTTAATACTTGGGGCTCCAGATATAGCTTTTCCACGAATAAATAATATAAGATTTTGATTGTTACCTCCCTCTTTAACTCTTTTATTAATAAGAAGAATAGTTGAAAGAGGAGCAGGTACAGGATGAACAGTATACCCTCCACTCTCTTCTAATATTGCACATGGAGGATCATCCGTCGATTTAGCAATTTTTAGACTTCATTTAGCAGGAATCTCTTCAATTTTAGGAGCTGTTAATTTTATTTCTACTATTCTTAATATACGATCAACAGGAATATCTTTTGATCGAATACCTTTATTTGTATGATCTGTAGCAATTACAGCATTATTATTACTTTTATCCTTACCTGTATTAGCTGGAGCAATTACTATACTTTTAACAGATCGAAATTTAAATACTTCCTTTTTTGATCCTGCAGGAGGAGGAGATCCAATTTTATACCAACATCTATTTTGATTTTTT?????????
ORD113 TTTAATACTTGGGGCTCCAGATATAGCTTTTCCACGAATAAATAATATAAGATTTTGATTGTTACCTCCCTCTTTAACTCTTTTATTAATAAGAAGAATAGTTGAAAGAGGAGCAGGTACAGGATGAACAGTATACCCTCCACTCTCTTCTAATATTGCACATGGAGGATCATCCGTCGATTTAGCAATTTTTAGACTTCATTTAGCAGGAATCTCTTCAATTTTAGGAGCTGTTAATTTTATTTCTACTATTCTTAATATACGATCAACAGGAATATCTTTTGATCGAATACCTTTATTTGTATGATCTGTAGCAATTACAGCATTATTATTACTTTTATCCTTACCTGTATTAGCTGGAGCAATTACTATACTTTTAACAGATCGAAATTTAAATACTTCCTTTTTTGATCCTGCAGGAGGAGGAGATCCAATTTTATACCAACATCTATTTTGATTTTTTGG???????
ORD114 TTTAATACTTGGGGCTCCAGATATAGCTTTTCCACGAATAAATAATATAAGATTTTGATTGTTACCTCCCTCTTTAACTCTTTTATTAATAAGAAGAATAGTTGAAAGAGGAGCAGGTACAGGATGAACAGTATACCCTCCACTCTCTTCTAATATTGCACATGGAGGATCATCCGTCGATTTAGCAATTTTTAGACTTCATTTAGCAGGAATCTCTTCAATTTTAGGAGCTGTTAATTTTATTTCTACTATTCTTAATATACGATCAACAGGAATATCTTTTGATCGAATACCTTTATTTGTATGATCTGTAGCAATTACAGCATTATTATTACTTTTATCCTTACCTGTATTAGCTGGAGCAATTACTATACTTTTAACAGATCGAAATTTAAATACTTCCTTTTTTGATCCTGCAGGAGGAGGAGATCCAATTTTATACCAACATCTATTTTGATTTTTTGGACATCCA
ORD115 TTTAATACTTGGGGCTCCAGATATAGCTTTTCCACGAATAAATAATATAAGATTTTGATTGTTACCTCCCTCTTTAACTCTTTTATTAATAAGAAGAATAGTTGAAAGAGGAGCAGGTACAGGATGAACAGTATACCCTCCACTCTCTTCTAATATTGCACATGGAGGATCATCCGTCGATTTAGCAATTTTTAGACTTCATTTAGCAGGAATCTCTTCAATTTTAGGAGCTGTTAATTTTATTTCTACTATTCTTAATATACGATCAACAGGAATATCTTTTGATCGAATACCTTTATTTGTATGATCTGTAGCAATTACAGCATTATTATTACTTTTATCCTTACCTGTATTAGCTGGAGCAATTACTATACTTTTAACAGATCGAAATTTAAATACTTCCTTTTTTGATCCTGCAGGAGGAGGAGATCCAATTTTATACCAACATCTATTTTGATTTTTTGGACATCCA
XAL116 TTTAATACTTGGGGCTCCAGATATAGCTTTTCCACGAATAAATAATATAAGATTTTGATTGTTACCTCCCTCTTTAACTCTTTTATTAATAAGAAGAATAGTTGAAAGAGGAGCAGGTACAGGATGAACAGTATACCCTCCACTCTCTTCTAATATTGCACATGGAGGATCATCCGTCGATTTAGCAATTTTTAGACTTCATTTAGCAGGAATCTCTTCAATTTTAGGAGCTGTTAATTTTATTTCTACTATTCTTAATATACGATCAACAGGAATATCTTTTGATCGAATACCTTTATTTGTATGATCTGTAGCAATTACAGCATTATTATTACTTTTATCCTTACCTGTATTAGCTGGAGCAATTACTATACTTTTAACAGATCGAAATTTAAATACTTCCTTTTTTGATCCTGCAGGAGGAGGAGATCCAATTTTATACCAAC??????????????????????????
XAL117 TTTAATACTTGGGGCTCCAGATATAGCTTTTCCACGAATAAATAATATAAGATTTTGATTGTTACCTCCCTCTTTAACTCTTTTATTAATAAGAAGAATAGTTGAAAGAGGAGCAGGTACAGGATGAACAGTATACCCTCCACTCTCTTCTAATATTGCACATGGAGGATCATCCGTCGATTTAGCAATTTTTAGACTTCATTTAGCAGGAATCTCTTCAATTTTAGGAGCTGTTAATTTTATTTCTACTATTCTTAATATACGATCAACAGGAATATCTTTTGATCGAATACCTTTATTTGTATGATCTGTAGCAATTACAGCATTATTATTACTTTTATCCTTACCTGTATTAGCTGGAGCAATTACTATACTTTTAACAGATCGAAATTTAAATACTTCCTTTTTTGATCCTGCAGGAGGAGGAGATCCAATTTTATACCAAC??????????????????????????
XAL118 TTTAATACTTGGGGCTCCAGATATAGCTTTTCCACGAATAAATAATATAAGATTTTGATTGTTACCTACCTCTTTAACTCTTTTATTAATAAGAAGAATAGTTGAAAGAGGAGCAGGTACAGGATGAACAGTATACCCTCCACTCTCTTCTAATATTGCACATGGAGGATCATCCGTCGATTTAGCAATTTTTAGACTTCATTTAGCAGGAATCTCTTCAATTTTAGGAGCTGTTAATTTTATTTCTACTATTCTTAATATACGATCAACAGGAATATCTTTTGATCGAATACCTTTATTTGTATGATCTGTAGCAATTACAGCATTATTATTACTTTTATCCTTACCTGTATTAGCTGGAGCAATTACTATACTTTTAACAGATCGAAATTTAAATACTTCCTTTTTTGATCCTGCAGGAGGAGGAGATCCAATTTTATACCAACATCTATTTTGATTTTTTGGACATCCA
XAL119 TTTAATACTTGGGGCTCCAGATATAGCTTTTCCACGAATAAATAATATAAGATTTTGATTGTTACCTCCCTCTTTAACTCTTTTATTAATAAGAAGAATAGTTGAAAGAGGAGCAGGTACAGGATGAACAGTATACCCTCCACTCTCTTCTAATATTGCACATGGAGGATCATCCGTCGATTTAGCAATTTTTAGACTTCATTTAGCAGGAATCTCTTCAATTTTAGGAGCTGTTAATTTTATTTCTACTATTCTTAATATACGATCAACAGGAATATCTTTTGATCGAATACCTTTATTTGTATGATCTGTAGCAATTACAGCATTATTATTACTTTTATCCTTACCTGTATTAGCTGGAGCAATTACTATACTTTTAACAGATCGAAATTTAAATACTTCCTTTTTTGATCCTGCAGGAGGAGGAGATCCAATTTTATACCAACATCTATTTTGATTTTTTGGACATCCA
CCO120 ??????????????????????????????????????????????????GATTTTGATTGTTACCTCCCTCTTTAACTCTTTTATTAATAAGAAGAATAGTTGAAAGAGGAGCAGGTACAGGATGAACAGTATACCCTCCACTCTCTTCTAATATTGCACATGGAGGATCATCCGTCGATTTAGCAATTTTTAGACTTCATTTAGCAGGAATCTCTTCAATTTTAGGAGCTGTTAATTTTATTTCTACTATTCTTAATATACGATCAACAGGAATATCTTTTGATCGAATACCTTTATTTGTATGATCTGTAGCAATTACAGCATTATTATTACTTTTATCCTTACCTGTATTAGCTGGAGCAATTACTATACTTTTAACAGATCGAAATTTAAATACTTCCTTTTTTGATCCTGCAGGAGGAGGAGATCCAATTTTATACCAACATCTATTTTGATTTTTTGGACATCCA
MEZ121 TTTAATACTTGGGGCTCCAGATATAGCTTTTCCACGAATAAATAACATAAGATTTTGATTGTTACCTCCTTCTTTAACTCTTTTATTAATAAGAAGAATAGTTGAAAGAGGAGCAGGTACAGGATGAACAGTATATCCTCCGCTCTCTTCTAATATTGCACATGGAGGATCATCCGTTGATTTAGCAATTTTTAGACTTCATTTAGCAGGAATCTCTTCAATTTTAGGAGCTGTTAATTTTATTTCTACTATTCTTAATATACGATCAACAGGAATATCTTTTGATCGAATACCTTTATTTGTATGATCTGTAGCAATTACAGCATTATTATTACTTTTATCCTTACCTGTATTAGCTGGAGCAATTACTATACTTTTAACAGATCGAAATTTAAATACTTCCTTTTTTGATCCTGCAGGAGGAGGAGATCCAATTTTATACCA????????????????????????????
MEZ122 TTTAATACTTGGGGCTCCAGATATAGCTTTTCCACGAATAAATAATATAAGATTTTGATTGTTACCTCCCTCTTTAACTCTTTTATTAATAAGAAGAATAGTTGAAAGAGGAGCAGGTACAGGATGAACAGTATACCCTCCACTCTCTTCTAATATTGCACATGGAGGATCATCCGTCGATTTAGCAATTTTTAGACTTCATTTAGCAGGAATCTCTTCAATTTTAGGAGCTGTTAATTTTATTTCTACTATTCTTAATATACGATCAACAGGAATATCTTTTGATCGAATACCTTTATTTGTATGATCTGTAGCAATTACAGCATTATTATTACTTTTATCCTTACCTGTATTAGCTGGAGCAATTACTATACTTTTAACAGATCGAAATTTAAATACTTCCTTTTTTGATCCTGCAGGAGGAGGAGATCCAATTTTATACCAACATCTATTTTGATTTTTTGGACATCCA
MEZ123 TTTAATACTTGGGGCTCCAGATATAGCTTTTCCACGAATAAATAATATAAGATTTTGATTGTTACCTCCCTCTTTAACTCTTTTATTAATAAGAAGAATAGTTGAAAGAGGAGCAGGTACAGGATGAACAGTATACCCTCCACTCTCTTCTAATATTGCACATGGAGGATCATCCGTCGATTTAGCAATTTTTAGACTTCATTTAGCAGGAATCTCTTCAATTTTAGGAGCTGTTAATTTTATTTCTACTATTCTTAATATACGATCAACAGGAATATCTTTTGATCGAATACCTTTATTTGTATGATCTGTAGCAATTACAGCATTATTATTACTTTTATCCTTACCTGTATTAGCTGGAGCAATTACTATACTTTTAACAGATCGAAATTTAAATACTTCCTTTTTTGATCCTGCAGGAGGAGGAGATCCAATTTTATACCAACATCTATTTTGATTTTTTGGACATCCA
NEB124 TTTAATACTTGGGGCTCCAGATATAGCTTTTCCACGAATAAATAACATAAGATTTTGATTGCTACCTCCTTCTTTAACTCTTTTATTAATAAGAAGAATAGTTGAAAGAGGAGCAGGTACAGGATGAACAGTGTATCCTCCACTCTCTTCTAATATTGCACATGGAGGATCATCCGTTGATTTAGCAATTTTTAGACTTCATTTAGCAGGAATCTCTTCAATTTTAGGAGCTGTTAATTTTATTTCTACTATTCTTAATATACGATCAACAGGAATATCTTTTGATCGAATACCTTTATTTGTATGATCTGTAGCAATTACAGCATTATTATTACTTTTATCCTTACCTGTATTAGCTGGAGCAATTACTATACTTTTAACAGATCGAAATTTAAATACTTCCTTTTTTGATCCTGCAGGAGGAGGAGATCCAATTTTATACCAACATCTATTTTGATTTTTTGGACATCC?
NEB125 ?TTAATACTTGGGGCTCCAGATATAGCTTTTCCACGAATAAATAATATAAGATTTTGATTATTACCTCCCTCTTTAACTCTTTTATTAATAAGAAGAATAGTTGAAAGAGGAGCAGGTACAGGATGAACAGTATACCCTCCACTCTCTTCTAATATTGCACATGGAGGATCATCCGTCGATTTAGCAATTTTTAGACTTCATTTAGCAGGAATCTCTTCAATTTTAGGAGCTGTTAATTTTATTTCTACTATTCTTAATATACGATCAACAGGAATATCTTTTGATCGAATACCTTTATTTGTATGATCTGTAGCAATTACAGCATTATTATTACTTTTATCCTTACCTGTATTAGCTGGAGCAATTACTATACTTTTAACAGATCGAAATTTAAATACTTCCTTTTTTGATCCTGCAGGAGGAGGAGATCCAATTTTATACCAACATCTATTTTGATTTTTTGGACATCCA
OAT126 TTTAATACTTGGGGCTCCAGATATAGCTTTTCCACGAATAAATAATATAAGATTTTGATTGTTGCCTCCCTCTTTAACTCTTTTATTAATAAGAAGAATAGTTGAAAGAGGAGCAGGTACAGGATGAACAGTATACCCTCCACTCTCTTCTAATATTGCACATGGAGGATCATCCGTCGATTTAGCAATTTTTAGACTTCATTTAGCAGGAATCTCTTCAATTTTAGGAGCTGTTAATTTTATTTCTACTATTCTTAATATACGATCAACAGGAATATCTTTTGATCGAATACCTTTATTTGTATGATCTGTAGCAATTACAGCATTATTATTACTTTTATCCTTACCTGTATTAGCTGGAGCAATTACTATACTTTTAACAGATCGAAATTTAAATACTTCCTTTTTTGATCCTGCAGGAGGAGGAGATCCAATTTTATACCAACATCTATTTTGATTTTTTGGACATCCA
OAT127 TTTAATACTTGGGGCTCCAGATATAGCTTTTCCACGAATAAATAATATAAGATTTTGATTGTTGCCTCCCTCTTTAACTCTTTTATTAATAAGAAGAATAGTTGAAAGAGGAGCAGGTACAGGATGAACAGTATACCCTCCACTCTCTTCTAATATTGCACATGGAGGATCATCCGTCGATTTAGCAATTTTTAGACTTCATTTAGCAGGAATCTCTTCAATTTTAGGAGCTGTTAATTTTATTTCTACTATTCTTAATATACGATCAACAGGAATATCTTTTGATCGAATACCTTTATTTGTATGATCTGTAGCAATTACAGCATTATTATTACTTTTATCCTTACCTGTATTAGCTGGAGCAATTACTATACTTTTAACAGATCGAAATTTAAATACTTCCTTTTTTGATCCTGCAGGAGGAGGAGATCCAATTTTATACCAACATCTATTTTGATTTTTTGGACATCCA
OAT128 TTTAATACTTGGGGCTCCAGATATAGCTTTTCCACGAATAAATAATATAAGATTTTGATTGTTGCCTCCCTCTTTAACTCTTTTATTAATAAGAAGAATAGTTGAAAGAGGAGCAGGTACAGGATGAACAGTATACCCTCCACTCTCTTCTAATATTGCACATGGAGGATCATCCGTCGATTTAGCAATTTTTAGACTTCATTTAGCAGGAATCTCTTCAATTTTAGGAGCTGTTAATTTTATTTCTACTATTCTTAATATACGATCAACAGGAATATCTTTTGATCGAATACCTTTATTTGTATGATCTGTAGCAATTACAGCATTATTATTACTTTTATCCTTACCTGTATTAGCTGGAGCAATTACTATACTTTTAACAGATCGAAATTTAAATACTTCCTTTTTTGATCCTGCAGGAGGAGGAGATCCAATTTTATACCAACATCTATTTTGATTTTTTGGACATCCA
OAT129 TTTAATACTAGGGGCTCCAGATATAGCTTTTCCACGAATGAATAATATAAGATTTTGATTGTTGCCTCCCTCTTTAACTCTTTTATTAATAAGAAGAATAGTTGAAAGAGGAGCAGGTACAGGATGAACAGTATACCCTCCACTCTCTTCTAATATTGCACATGGAGGATCATCCGTCGATTTAGCAATTTTTAGACTTCATTTAGCAGGAATCTCTTCAATTTTAGGAGCTGTTAATTTTATTTCTACTATTCTTAATATACGATCAACAGGAATATCTTTTGATCGAATACCTTTATTTGTATGATCTGTAGCAATTACAGCATTATTATTACTTTTATCCTTACCTGTATTAGCTGGAGCAATTACTATACTTTTAACAGATCGAAATTTAAATACTTCCTTTTTTGATCCTGCAGGAGGAGGATATCCAATTTTATACCAACATCTATTTTGAGTTTTTGGACATCCA
OAT130 TTTAATACTTGGGGCTCCAGATATAGCTTTTCCACGAATAAATAATATAAGATTTTGATTGTTACCTCCCTCTTTAACTCTTTTATTAATAAGAAGAATAGTTGAAAGAGGAGCAGGTACAGGATGAACAGTATACCCTCCACTCTCTTCTAATATTGCACATGGAGGTTCATCCGTCGATTTAGCAATTTTTAGACTTCATTTAGCAGGAATCTCTTCAATTTTAGGAGCTGTTAATTTTATTTCTACTATTCTTAATATACGATCAACAGGAATATCTTTTGATCGAATACCTTTATTTGTATGATCTGTAGCAATTACAGCATTATTATTACTTTTATCCTTACCTGTATTAGCTGGAGCAATTACTATACTTTTAACAGATCGAAATTTAAATACTTCCTTTTTTGATCCTGCAGGAGGAGGAGATCCAATTTTATACCAACATCTATTTTGATTTTTTGGACATCCA
OAT131 TTTAATACTTGGGGCTCCAGATATAGCTTTTCCACGAATAAATAATATAAGATTTTGATTGTTGCCTCCCTCTTTAACTCTTTTATTAATAAGAAGAATAGTTGAAAGAGGAGCAGGTACAGGATGAACAGTATACCCTCCACTCTCTTCTAATATTGCACATGGAGGATCATCCGTCGATTTAGCAATTTTTAGACTTCATTTAGCAGGAATCTCTTCAATTTTAGGAGCTGTTAATTTTATTTCTACTATTCTTAATATACGATCAACAGGAATATCTTTTGATCGAATACCTTTATTTGTATGATCTGTAGCAATTACAGCATTATTATTACTTTTATCCTTACCTGTATTAGCTGGAGCAATTACTATACTTTTAACAGATCGAAATTTAAATACTTCCTTTTTTGATCCTGCAGGAGGAGGAGATCCAATTTTATACCAACATCTATTTTGATTTTTTGGACATCCA
OAT132 TTTAATACTTGGGGCTCCAGATATAGCTTTTCCACGAATAAATAATATAAGATTTTGATTGTTGCCTCCCTCTTTAACTCTTTTATTAATAAGAAGAATAGTTGAAAGAGGAGCAGGTACAGGATGAACAGTATACCCTCCACTCTCTTCTAATATTGCACATGGAGGATCATCCGTCGATTTAGCAATTTTTAGACTTCATTTAACAGGAATCTCTTCAATTTTAGGAGCTGTTAATTTTATTTCTACTATTCTTAATATACGATCAACAGGAATATCTTTTGATCGAATACCTTTATTTGTATGATCTGTAGCAATTACAGCATTATTATTACTTTTATCCTTACCTGTATTAGCTGGAGCAATTACTATACTTTTAACAGATCGAAATTTAAATACTTCCTTTTTTGATCCTGCAGGAGGAGGAGATCCAATTTTA?????????????????????????????????
CON133 TTTAATACTTGGGGCGCCAGATATAGCTTTTCCACGAATAAATAATATAAGATTTTGATTGTTACCTCCTTCTTTAACTCTTTTATTAATAAGAAGAATAGTTGAAAGAGGAGCTGGTACAGGATGAACAGTATACCCTCCACTCTCTTCTAATATTGCACACGGAGGATCATCTGTTGATTTAGCAATTTTTAGACTTCATTTAGCAGGAATCTCTTCAATTTTAGGAGCTGTTAATTTTATCTCTACTATTCTTAATATACGATCAACAGGAATATCTTTTGATCGAATACCTTTATTTGTATGATCTGTAGCAATTACAGCATTATTACTACTTTTATCTTTACCTGTATTAGCTGGAGCAATTACTATACTTTTAACAGATCGAAATTTAAATACTTCCTTTTTTGACCCTGCAGGAGGAGGAGATCCAATTTTATACCAACATTTATTTTGATTTTTTGGACATCCA
ACA134 ??????????????????????????CTTTTCCACGAATAAATAATATACGATTTTGATTATTACCTCCTTCTTTAACTCTTTTATTAGTAAGAAGAATAGTTGAAAGAGGAGCTGGTACAGGATGAACAGTTTACCCTCCACTCTCTTCTAATATTGCACACGGAGGATCATCCGTTGATTTAGCAATTTTTAGACTTCATTTAGCAGGAATCTCTTCAATTTTAGGAGCTGTTAATTTTATCTCTACTATTCTTAATATACGATCAACAGGAATATCTTTTGATCGAATACCTTTATTTGTATGATCTGTAGCAATTACAGCATTACTACTACTTTTATCTTTACCTGTATTAGCTGGAGCAATTACTATACTTTTAACAGATCGAAATTTAAATACTTCCTTTTTTGATCCTGCAGGGGGAGGAGATCCAATTTTATACCAACATTTATTTTGATTTTTTGGACCTCCA
ACA135 TTTAATACTTGGGGCTCCGGATATAGCTTTTCCACGAATAAATAATATAAGATTTTGATTATTACCTCCTTCTTTAACTCTTTTATTAATAAGAAGAATAGTTGAAAGAGGAGCTGGTACAGGATGAACAGTTTACCCTCCACTCTCTTCTAATATTGCACACGGAGGATCATCCGTTGATTTAGCAATTTTTAGACTTCATTTAGCAGGAATCTCTTCAATTTTAGGAGCTGTTAATTTTATCTCTACTATTCTTAATATACGATCAACAGGAATATCTTTTGATCGAATACCTTTATTTGTATGATCTGTAGCAATTACAGCATTACTACTACTTTTATCTTTACCTGTATTAGCTGGAGCAATTACTATACTTTTAACAGATCGAAATTTAAATACTTCCTTTTTTGATCCTGCAGGGGGAGGAGATCCAATTTTATACCAACATTTATTTTGATTTTTTGGACATCCA
ACA136 TTTAATACTTGGGGCTCCGGATATAGCTTTTCCACGAATAAATAATATAAGATTTTGATTATTACCTCCTTCTTTAACTCTTTTATTAATAAGAAGAATAGTTGAAAGAGGAGCTGGTACAGGATGAACAGTTTACCCTCCACTCTCTTCTAATATTGCACACGGAGGATCATCCGTTGATTTAGCAATTTTTAGACTTCATTTAGCAGGAATCTCTTCAATTTTAGGAGCTGTTAATTTTATCTCTACTATTCTTAATATACGATCAACAGGAATATCTTTTGATCGAATACCTTTATTTGTATGATCTGTAGCAATTACAGCATTACTACTACTTTTATCTTTACCTGTATTAGCTGGAGCAATTACTATACTTTTAACAGATCGAAATTTAAATACTTCCTTTTTTGATCCTGCAGGGGGAGGAGATCCAATTTTATACCAACATC?ATTTTGACTTT???????????
CAL137 TTTAATACTTGGGGCTCCGGATATAGCTTTTCCACGAATAAATAATATAAGATTTTGATTATTACCTCCTTCTTTAACTCTTTTATTAATAAGAAGAATAGTTGAAAGAGGAGCTGGTACAGGATGAACAGTTTACCCTCCACTCTCTTCTAATATTGCACACGGAGGATCATCCGTTGATTTAGCAATTTTTAGACTTCATTTAGCAGGAATCTCTTCAATTTTAGGAGCTGTTAATTTTATCTCTACTATTCTTAATATACGATCAACAGGAATATCTTTTGATCGAATACCTTTATTTGTATGATCTGTAGCAATTACAGCATTACTACTACTTTTATCTTTACCTGTATTAGCTGGAGCAATTACTATACTTTTAACAGATCGAAATTTAAATACTTCCTTTTTTGACCCTGCAGGAGGAGGAGATCCAATTTTATACCAACATTTATTTTGATTTTTTGGACATCCA
CAL138 TTTAATACTTGGGGCTCCGGATATAGCTTTTCCACGAATAAATAATATAAGATTTTGATTATTACCTCCTTCTTTAACTCTTTTATTAATAAGAAGAATAGTTGAAAGAGGAGCTGGTACAGGATGAACAGTTTACCCTCCACTCTCTTCTAATATTGCACACGGAGGATCATCCGTTGATTTAGCAATTTTTAGACTTCATTTAGCAGGAATCTCTTCAATTTTAGGAGCTGTTAATTTTATCTCTACTATTCTTAATATACGATCAACAGGAATATCTTTTGATCGAATACCTTTATTTGTATGATCTGTAGCAATTACAGCATTACTACTACTTTTATCTTTACCTGTATTAGCTGGAGCAATTACTATACTTTTAACAGATCGAAATTTAAATACTTCCTTTTTTGACCCTGCAGG?GGAGGAGATCCAATTTTATACCAACATTTATTTTGATTTTTTGGACATCCA	
CAL139 TTTAATACTTGGGGCTCCGGATATAGCTTTTCCACGAATAAATAATATAAGATTTTGATTATTACCTCCTTCTTTAACTCTTTTATTAATAAGAAGAATAGTTGAAAGAGGAGCTGGTACAGGATGAACAGTTTACCCTCCACTCTCTTCTAATATTGCACACGGAGGATCATCCGTTGATTTAGCAATTTTTAGACTTCATTTAGCAGGAATCTCTTCAATTTTAGGAGCTGTTAATTTTATCTCTACTATTCTTAATATACGATCAACAGGAATATCTTTTGATCGAATACCTTTATTTGTATGATCTGTAGCAATTACAGCATTACTACTACTTTTATCTTTACCTGTATTAGCTGGAGCAATTACTATACTTTTAACAGATCGAAATTTAAATACTTCCTTTTTTGACCCTGCAGGGGGAGGAGATCCAATTTTATACCAACATTTATTTTGATTTTTTGGACATCCA
CAL140 TTTAATACTTGGGGCTCCGGATATAGCTTTTCCACGAATAAATAATATAAGATTTTGATTATTACCTCCTTCTTTAACTCTTTTATTAATAAGAAGAATAGTTGAAAGAGGAGCTGGTACAGGATGAACAGTTTACCCTCCACTCTCTTCTAATATTGCACACGGAGGATCATCCGTTGATTTAGCAATTTTTAGACTTCATTTAGCAGGAATCTCTTCAATTTTAGGAGCTGTTAATTTTATCTCTACTATTCTTAATATACGATCAACAGGAATATCTTTTGATCGAATACCTTTATTTGTATGATCTGTAGCAATTACAGCATTACTACTACTTTTATCTTTACCTGTATTAGCTGGAGCAATTACTATACTTTTAACAGATCGAAATTTAAATACTTCCTTTTTTGACCCTGCAGGGGGAGGAGATCCAATTTTATACCAACATTTATTTTGATTTTTTGGACATCCA
MON141 TTTAATACTTGGGGCTCCAGATATAGCTTTTCCACGAATAAATAACATAAGATTTTGATTGTTACCTCCTTCTTTAACTCTTTTATTAATAAGAAGAATAGTTGAAAGAGGAGCAGGTACAGGATGAACAGTATATCCTCCGCTCTCTTCTAATATTGCACATGGAGGATCATCCGTTGATTTAGCAATTTTTAGACTTCATTTAGCAGGAATCTCTTCAATTTTAGGAGCTGTTAATTTTATTTCTACTATTCTTAATATACGATCAACAGGAATATCTTTTGATCGAATACCTTTATTTGTATGATCTGTAGCAATTACAGCATTATTATTACTTTTATCCTTACCTGTATTAGCTGGAGCAATTACTATACTTTTAACAGATCGAAATTTAAATACTTCCTTTTTTGATCCTGCAGGAGGAGGAGATCCAATTTTATACCAGCATCTATTTTGATTTTTTGGACATCCA
MON142 TTTAATACTTGGGGCTCCAGATATAGCTTTTCCACGAATAAATAATATAAGATTTTGATTGTTACCTCCCTCTTTAACTCTTTTATTAATAAGAAGAATAGTTGAAAGAGGAGCAGGTACAGGATGAACAGTATACCCTCCACTCTCTTCTAATATTGCACATGGAGGATCATCCGTCGATTTAGCAATTTTTAGACTTCATTTAGCAGGAATCTCTTCAATTCTAGGAGCTGTTAATTTTATTTCTACTATTCTTAATATACGATCAACAGGAATATCTTTTGATCGAATACCTTTATTTGTATGATCTGTAGCAATTACAGCATTATTATTACTTTTATCCTTACCTGTATTAGCTGGAGCAATTACTATACTTTTAACAGATCGAAATTTAAATACTTCCTTTTTTGATCCTGCAGGAGGAGGAGATCCAATTTTATACCAAC??????????????????????????
IMP143 TTTAATACTTGGGGCTCCAGATATAGCTTTTCCACGAATAAATAACATAAGATTTTGATTGTTACCTCCTTCTTTAACTCTTTTATTAATAAGAAGAATAGTTGAAAGAGGAGCAGGTACAGGATGAACAGTGTATCCTCCACTCTCTTCTAATATTGCACATGGAGGATCATCCGTTGATTTAGCAATTTTTAGACTTCATTTAGCAGGAATCTCTTCAATTTTAGGAGCTGTTAATTTTATTTCTACTATTCTTAATATACGATCAACAGGAATATCTTTTGATCGAATACCTTTATTTGTATGATCTGTAGCAATTACAGCATTATTATTACTTTTATCCTTACCTGTATTAGCTGGAGCAATTACTATACTTTTAACAGATCGAAATTTAAATACTTCCTTTTTTGATCCTGCAGGGGGAGGAGATCCAATTTTATACCAACATCTATTTTGATTTTTTGGACATCCA
IMP144 ????????????????????????????????????????????????????TTTTGATTGTTACCTCCTTCTTTAACTCTTTTATTAATAAGAAGAATAGTTGAAAGAGGAGCAGGTACAGGATGAACAGTATATCCTCCGCTCTCTTCTAATATTGCACATGGAGGATCATCCGTTGATTTAGCAATTTTTAGACTTCATTTAGCAGGAATCTCTTCAATTTTAGGAGCTGTTAATTTTATTTCTACTATTCTTAATATACGATCAACAGGAATATCTTTTGATCGAATACCTTTATTTGTATGATCTGTAGCAATTACAGCATTATTATTACTTTTATCCTTACCTGTATTAGCTGGAGCAATTACTATACTTTTAACAGATCGAAATTTAAACACTTCCTTTTTTGATCCTGCGGGAGGAGGAGATCCAATTTTATACCAGCATCTATTTTGATTTTTTGGACATCCA
IMP145 TTTAATACTTGGGGCTCCAGATATAGCTTTTCCACGAATAAATAACATAAGATTTTGATTGTTACCTCCTTCTTTAACTCTTTTATTAATAAGAAGAATAGTTGAAAGAGGGGCAGGTACAGGATGAACAGTGTATCCTCCACTCTCTTCTAATATTGCACATGGAGGATCATCCGTTGATTTAGCAATTTTTAGACTTCATTTAGCAGGAATCTCTTCAATTTTAGGAGCTGTTAATTTTATTTCTACTATTCTTAATATACGATCAACAGGAATATCTTTTGATCGAATACCTTTATTTGTATGATCTGTAGCAATTACAGCATTATTATTACTTTTATCCTTACCTGTATTAGCTGGAGCAATTACTATACTTTTAACAGATCGAAATTTAAATACTTCCTTTTTTGATCCTGCAGGAGGAGGAGATCCAATTTTATACCAACATCTATTTTGATTTTTTGGACATCCA
PAC146 TTTAATACTTGGGGCTCCAGATATAGCTTTTCCACGAATAAATAACATAAGATTTTGATTGTTACCTCCTTCTTTAACTCTTTTATTAATAAGAAGAATAGTTGAAAGAGGAGCAGGTACAGGATGAACAGTATATCCTCCACTCTCTTCTAATATTGCACACGGAGGGTCATCCGTTGATTTAGCAATTTTTAGACTTCATTTAGCAGGAATCTCTTCAATTTTAGGAGCTGTTAATTTTATTTCTACTATTCTTAATATACGATCAACAGGAATATCTTTTGATCGAATACCTTTATTTGTATGATCTGTAGCAATTACAGCATTATTATTGCTTTTATCCTTACCTGTATTAGCTGGAGCAATTACTATACTTTTAACAGATCGAAATTTAAATACTTCCTTTTTTGATCCTGCAGGAGGAGGAGATCCAATTTTATACCAACATCTATTTTGATTTTTTGGACATCCA
PAC147 TTTAATACTTGGGGCTCCAGATATAGCTTTTCCACGAATAAATAACATAAGATTTTGATTGTTACCTCCTTCTTTAACTCTTTTATTAATAAGAAGAATAGTTGAAAGAGGAGCAGGTACAGGATGAACAGTGTATCCTCCACTCTCTTCTAATATTGCACATGGAGGATCATCCGTTGATTTAGCAATTTTTAGACTTCATTTAGCAGGAATCTCTTCAATTTTAGGAGCTGTTAATTTTATTTCTACTATTCTTAATATACGATCAACAGGAATATCTTTTGATCGAATACCTTTATTTGTATGATCTGTAGCAATTACAGCATTATTATTACTTTTATCCTTACCTGTATTAGCTGGAGCAATTACTATACTTTTAACAGATCGAAATTTAAATACTTCCTTTTTTGATCCTGCAGGAGGAGGAGATCCAATTTTATACCAACATC??TTTTGATTTTTTGGACATCCA
;

endblock;
